# Supplementary material for: Computational model for fetal skeletal defects potentially linked to disruption of retinoic acid signaling
Source: Front Pharmacol. 2022 Sep 6;13:971296. doi: 10.3389/fphar.2022.971296 (PMC9511990; doi:10.3389/fphar.2022.971296)
Supplement: Supplementary file 2 [file DataSheet1.xls]

## Sheet: ReadMe
Read Me
Abstract Sifter v7.0		You can find new versions here (scroll down): https://comptox.epa.gov/dashboard/downloads or click here:										Link to Abstract Sifter download.
Microsoft
Recent enhancements:
Filters and Notes work.
You can now select many rows and apply the same Note to all of them.
Notes now include tags and yes/no/maybe.
Blank sifter terms won't cause error.
Double-clicking on an article in Notes will bring user to the abstract page.
09/07/2017 - Landscape page col A value changed.
09/07/2017 - Can select notes to send to PubMed (instead of all).
09/11/2017 - Fixed formatting on Landscape
10/20/2017 - Some cleanup; changed yes/no/maybe on Notes to string; No author to blanks.
10/23/2017 - reformatting
11/2/2017 - toggle for viewing queries on Landscape
11/12/2017 - Review column formatting fix; loop structure on heatmap; form renames
11/14/2017 - Error control on Landscape sheet and entity query expansion
04/24/2018 - Added wrap text to query on row 3, Landscape sheet
04/24/2018 - Row counts on Main changed to avoid 0 in column headers
04/24/2018 - Now records query counts for not-run queries (0 recs and >5000) on Log sheet
05/02/2018 - added occupational exposure to sample queries
05/30/2018 check on blank sifter terms added
09/20/2018 Lots of changes to the export function and AOP queries
9/26/2018 On Abstract sheet, added button and fuctionality for finding like articles or finding articles citing this article
09/27/2018 Send queries to landscape simplified.
10/17/2018 Error control on PubMed retrieval (0 out of headers from bad PubMed … like this over 300?)
10/19/2018 Like this limited to 200 pmids in order to bypass error
10/30/2018 Added superheading to Pathway_queries and Sample_queries sheets; colorization transfers to Landscape.
11/05/2018 modified formatting on Sample_queries to Landscape;
11/06/2018 query run updated only if query is run to completion (2 changes); autofilter corrections on Landscape; ReadMe updates.
11/09/2018 set title and abstract to null before iteration
11/19/2018 added a timer to slow down Landscape retrieval to come under NLM limits
11/21/2018 note on ReadMe pointing to ftp site
12/19/2018 Landscape page fix - select area for update counts button checked
Version 3
01/29/2019 Colorize PMIDs immediately when taking notes / 2
02/01/2019 PubMed DOM rewrite. Added keywords and PMC flag.
02/05/ 2019 works fast - can't add perc notes … like not fixed
02/06/2019 trim abstract AND clean up formatting on Notes sheet
02/08/2019 Fixed log entries for like/citing
02/08/2019 Added nowrap on authors (example 25905296) and citation to ReadMe
02/12/2019 Formatting on pathway queries; font size on query boxes reduced.
02/21/2019 Fixed problem with pubyr like Spring 2019 and unwrap Journal title: 24943998[uid] OR 28139124[uid]
02/21/2019 Started reworking pathway_queries to have KE by number when possible
03/06/2019 Pathway queries send col A and B to landscape, not C.
07/08/2019 Landscape sheet - no error msg if blank chem/subject cells selected
07/08/2019 Pathway and Sample queries - send only selected AND visible rows to Landscape
08/19/2019 Fixed problem with copy to clipboard from Notes sheet
09/05/2019 Enhanced some sample_queries
Version 4
09/12/2019 Allows appending on Main sheet
09/19/2019 Buttons on Main sheet changed. More things button now has delete dups and highlight noted
09/19/2019 From Landscape appending allowed. Volume, issue, pages, doi, pubtype added to Main and Notes.
10/11/2019 Working on RIS export
10/14/2019 Txt exporting
10/18/2019 Added initials to author names; modified RIS export and export form; some reformatting of Notes/Abstract sheets
11/01/2019 Added error control to Log sheet and Notes sheet
11/05/2019 Fixed changes from 11/01 that were wrong, including Notes from Abstract sheet. Took title term out of Title/abstract and capitalized Abstract.
11/05/2019 Added append option to Get Like
11/06/2019 Added scroll bar to curation form
11/07/2019 Fixed pmid hyperlink on Notes coming from Abstract; Landscape Col A - unhidden
11/08/2019 PMID colorization on notes from Abstract fixed
11/25/2019 Fixed pmid hyperlink on Notes when inserting from Abstract sheet
02/2020 More improvements to curation form
03/06/2020 Encoding ampersands in queries
03/13/2020 Fixed eutil/http problem giving error "The download of the specified resource has failed." Hyperlinks to PubMed still do not work.
Version 5
needs some fixes
04/23/2020 PMID link on Curate form fixed; working on pdf column and curation change for pdf link
06/03/2020 Fixes: export to text
06/12/2020 wait on pmid counts extended; encoding of ampersands and quotation marks added
07/10/2020 PubMed xml call error check and redo
07/10/2020 CuratedLists code - activesheet
Version 5.5
08/2020 Speed improvements
08/2020 Cancel button added
08/2020 Curate form - new copy feature and pdf attach
08/2020 Notes functionality improved; attach pdf
08/2020 Trim added to Landscape query entity only; tab on notes form modified
09/2020 Changes to source check on Log
09/28/2020 Row number consistency improved
10/01/2020 If no good, bad, maybe style, then added
10/08/2020 Styles eliminated. Old notes code removed.
10/19/2020 Error control if trying to open blank pdf
Version 5.6
12/04/2020 Adding batch run capability; PubMed module renamed
12/22/2020 Added colors to Likethis; update and next option to curation form
12/28/2020 Conflicting yes/no/maybe on Notes highlight option in More stuff form
12/28/2020 Notetaker field added to Notes form
01/27/2021 Running 0 record queries in batch … fixed
Version 5.7
03/31/2021 Curate form copy function output format modified
03/31/2021 If Notes with conflicting yes/no/maybe then colorize purple
04/09/2021 Next/previous buttons on Abstract sheet
Version 6.0
05/15/2021 TermMap added
05/18/2021 Messages on Main fixed
06/01/2021 Adjustments made to Term Mapping (lcase and TX appended on double-click)
06/2021 fixed RIS export of keywords
07/07/2021 Backed out MeSH extract; added copy to Main from Notes More Stuff
07/08/2021 Fixed colorization of mapped terms on Abstract sheet; column formatting changed for batch
07/20/2021 Corrected More Things form (removed MeSH extract)
Version 6.1
07/21/2021 TermMapping form - asking to continue
08/09/2021 Added PMC link to PubTator
08/19/2021 Fixed next/previous and TermMap color
08/23/2021 Added wait to pubmed query
08/26/2021 Application wait added to batch run; fixed batch with queries returning 0
08/26/2021 Mapping changed for no terms to map
09/23/2021 Cleared batchtag variable when batch done
09/24/2021 Wraptext = false on rows
Version 6.2
10/08/2021 Send to Log - parentheses added correctly
11/03/2021 ReadMe modified
11/04/2021 Fixed problems with term mapping: double-click and floating values
12/08/2021 Added parentheses to Landscape Update article counts
12/15/2021 Colorized titles get copied from Notes to Main
01/12/2022 Send queries to landscape works from any sheet; send notes to main keeps title color only if colored
Version 7.0
1/25/2022 Several new lines of development merged: MeSHMine and cdd utilities
1/26/2022 Rewrote data curation module
1/31/2022 Showalldata added to TermMap and MeSHMine double-click action
02/01/2022 Fixed showalldata to be conditional
02/08/2022 Added new data curation options (move 2); modified | on MeSH
02/16/2022 MeSHMine deletions of family terms faster by sorting first; fixed extra spaces
02/28/2022 Fixed MeSH chemical cutting off
03/07/2022 Send to CuratedLists on MeSHMine
03/08/2022 MeSHMine regex remove + and move re.pattern down before call
03/15/2022 New function getMappedtoviaMeSH
03/22/2022 Curate form adjusted; font size control added
03/23/2022 Landscape formatting / font from Samplequeries /check if notes / sort Notes module changed / copy notes to main with colors/ new column order on Notes; review flag added
03/23/2022 Added archive Main functionality
03/24/2022 Fixed data curation sheet if exists and if hidden; added if exists / hidden check to MeSHMine
4/13/2022 Added new Term mapping with boosting and clowder retrieval
4/19/2022 Added cancel option to term mapping; notes to main pages fix
4/26/2022 Term map clear fixed; clear filtering on main with double-click on term mapping
4/28/2022 T to A on font sizing in Notes curation; On Landscape, null query on row 3 allowed.
5/6/2022 Term mapping: fixes to append; delete rows instead of clear rows; double-click fixed; screen updating control on abstract view for speed
5/23/2022 On Main, must select citation rows in order to click on group notes

## Sheet: Main
Abstract Sifter						PubMed query run: (Pyrimethamine) AND (Bone Diseases, Developmental OR limb buds/drug effects OR (Bone diseases AND embryo) OR tail/drug effects OR ((hindlimb OR forelimb OR bone OR skull) AND (embryo OR drug effects)))			Provided by the US EPA's Center for Computational Toxicology and Exposure
Version 7	Your sifter terms and frequency counts
PMID	pyrimeth	bone	malform	Score	Pub Yr	Title	Review	PMC	Authors	Journal	tiab	DOI	Volume	Issue	Pages	Pub Type	Batch Tag	MeSH
31728720	7	1	0	8	2019	Development of an in vitro system to study the developmental stages of Toxoplasma gondii using a genetically modified strain expressing markers for tachyzoites and bradyzoites.	0	0	Portes JA, De Souza W	Parasitology research	Development of an in vitro system to study the developmental stages of Toxoplasma gondii using a genetically modified strain expressing markers for tachyzoites and bradyzoites. ABSTRACT: Toxoplasma gondii, the agent of toxoplasmosis, is an intracellular parasite that can infect a wide range of vertebrate hosts. Toxoplasmosis causes severe damage to immunocompromised hosts and its treatment is mai…	10.1007/s00436-019-06493-6	118	12	3479-3489	jour		D000981:Antiprotozoal Agents|D005819:Genetic Markers|D049452:Green Fluorescent Proteins|D053626:Atovaquone|D011739:Pyrimethamine|
28879584	7	2	0	9	2017	Adverse Event Profile of Pyrimethamine-Based Therapy in Toxoplasmosis: A Systematic Review.	1	1	Ben-Harari RR, Goodwin E, Casoy J	Drugs in R&D	Adverse Event Profile of Pyrimethamine-Based Therapy in Toxoplasmosis: A Systematic Review. ABSTRACT: Approximately a third of the population worldwide is chronically infected with Toxoplasma gondii. Pyrimethamine-based regimens are recommended for the treatment of toxoplasmosis.The aim was to evaluate the safety profile of pyrimethamine-based treatment for the three main Toxoplasma manifestation…	10.1007/s40268-017-0206-8	17	4	523-544	jour		D011739:Pyrimethamine|
10348099	7	0	0	7	1999	Determination of the activity of pyrimethamine, trimethoprim, sulfonamides, and combinations of pyrimethamine and sulfonamides against Sarcocystis neurona in cell cultures.	0	0	Lindsay DS, Dubey JP	Veterinary parasitology	Determination of the activity of pyrimethamine, trimethoprim, sulfonamides, and combinations of pyrimethamine and sulfonamides against Sarcocystis neurona in cell cultures. ABSTRACT: Equine protozoal myeloencephalitis (EPM) is a neurologic syndrome in horses from the Americas and is usually caused by infection with the apicomplexan parasite, Sarcocystis neurona. The activities of pyrimethamine, t…	10.1016/s0304-4017(99)00020-5	82	3	205-10	jour		D000890:Anti-Infective Agents|D000963:Antimetabolites|D000981:Antiprotozoal Agents|D004338:Drug Combinations|D013449:Sulfonamides|D014295:Trimethoprim|D011739:Pyrimethamine|
9150765	7	5	0	12	1997	Species-specificity of pyrimethamine in the rodent bone marrow micronucleus test.	0	0	Ono T, Sekiya T, Takahashi Y, Sasaki YF, Ohta T	Mutation research	Species-specificity of pyrimethamine in the rodent bone marrow micronucleus test. ABSTRACT: An antiprotozoal agent pyrimethamine is a potent clastogen that induces structural chromosome aberrations and micronuclei in cultured Chinese hamster (CHL) cells in vitro. Our previous study on the compound, however, demonstrated no significant induction of micronuclei in the mouse bone marrow micronucleus…	10.1016/s0165-1218(97)00015-3	390	1-2	167-70	jour		D000890:Anti-Infective Agents|D009153:Mutagens|D011739:Pyrimethamine|
7321070	7	4	0	11	1981	Effects of low concentrations of pyrimethamine on human bone marrow cells in vitro: possible implications for malaria prophylaxis.	0	0	Wickramasinghe SN, Litwinczuk RA	The Journal of tropical medicine and hygiene	Effects of low concentrations of pyrimethamine on human bone marrow cells in vitro: possible implications for malaria prophylaxis. ABSTRACT: The effects of low concentrations of pyrimethamine on the enzyme dihydrofolate reductase in human bone marrow cells were investigated in vitro using the deoxyuridine suppression test. The results indicated that drug concentrations which are achieved in the p…		84	6	233-8	jour		D013762:Tetrahydrofolate Dehydrogenase|D003857:Deoxyuridine|D011739:Pyrimethamine|
18069240	6	4	0	10	2007	A comparative study on the genotoxic effect of pyrimethamine in bone marrow and spermatogonial mice cells.	0	0	Celikler S, Aydemir N, Bilaloğlu R	Zeitschrift fur Naturforschung. C, Journal of biosciences	A comparative study on the genotoxic effect of pyrimethamine in bone marrow and spermatogonial mice cells. ABSTRACT: Pyrimethamine is an antimalarial agent widely used in clinical therapy. We aimed to compare its mutagenic potential in mammalian spermatogonial and bone marrow cells. For studying chromosomal aberrations mice were treated acutely (single treatment) with 4 dose levels of pyrimethami…	10.1515/znc-2007-9-1009	62	9-10	679-83	jour		D011739:Pyrimethamine|
17517949	6	1	0	7	2008	Randomized controlled trial of pyrimethamine plus sulfadiazine versus trimethoprim plus sulfamethoxazole for treatment of toxoplasmic encephalitis in AIDS patients.	0	0	Kongsaengdao S, Samintarapanya K, Oranratnachai K, Prapakarn W, Apichartpiyakul C	Journal of the International Association of Physicians in AIDS Care (Chicago, Ill. : 2002)	Randomized controlled trial of pyrimethamine plus sulfadiazine versus trimethoprim plus sulfamethoxazole for treatment of toxoplasmic encephalitis in AIDS patients. ABSTRACT: Toxoplasmic encephalitis (TE), caused by Toxoplasma gondii, is common in AIDS patients. TE can result in tissue destruction via massive inflammation and brain abscess formation.Randomized controlled trials were performed in …	10.1177/1545109707301244	7	1	11-6	jour		D000981:Antiprotozoal Agents|D013411:Sulfadiazine|D015662:Trimethoprim, Sulfamethoxazole Drug Combination|D011739:Pyrimethamine|
16049375	6	1	0	7	2005	Effect of pyrimethamine in experimental rheumatoid arthritis.	0	0	Saadat F, Cuzzocrea S, Di Paola R, Pezeshki M, Khorramizadeh MR, Sedaghat M, Razavi A, Mirshafiey A	Medical science monitor : international medical journal of experimental and clinical research	Effect of pyrimethamine in experimental rheumatoid arthritis. ABSTRACT: Recent evidence has shown that the antimalarials are useful drugs in the treatment of various rheumatic diseases. The present study was designed to test the therapeutic effect of pyrimethamine (PYR) in collagen-induced arthritis (CIA).CIA was induced in Lewis rats. The intraperitoneal administration of PYR and methotrexate (M…		11	8	BR293-9	jour		D000906:Antibodies|D009569:Nitric Oxide|D020778:Matrix Metalloproteinase 2|D011739:Pyrimethamine|
8671721	6	2	0	8	1996	Analysis of micronucleus induction of pyrimethamine in in vitro CHL cells and in in vivo mouse bone marrow cells.	0	0	Ono T, Yoshimura H	Mutagenesis	Analysis of micronucleus induction of pyrimethamine in in vitro CHL cells and in in vivo mouse bone marrow cells. ABSTRACT: In vivo and in vitro mutagenicity of pyrimethamine were examined in the micronucleus test. Pyrimethamine strongly induced micronuclei in a dose-dependent manner in the in vitro micronucleus test using the Chinese hamster lung (CHL) cell line, when treated at 0.2-1.6 microgra…	10.1093/mutage/11.1.85	11	1	85-8	jour		D009153:Mutagens|D011739:Pyrimethamine|
29944308	5	1	0	6	2016	Monthly sulphadoxine-pyrimethamine combination versus daily proguanil for malaria chemoprophylaxis in sickle cell disease: a randomized controlled study at the Jos University Teaching Hospital.	0	0	Dawam JA, Madaki JKA, Gambazai AA, Okpe ES, Lar-ndam N, Onu A, Gyang M	Nigerian journal of medicine : journal of the National Association of Resident Doctors of Nigeria	Monthly sulphadoxine-pyrimethamine combination versus daily proguanil for malaria chemoprophylaxis in sickle cell disease: a randomized controlled study at the Jos University Teaching Hospital. ABSTRACT: Malaria carries a high case fatality among patients with sickle cell disease. In Jos University Teaching Hospital, at the time of this study, the use of Proguanil was the acceptable mode of chemo…		25	2	119-27	jour		D000962:Antimalarials|D004338:Drug Combinations|C001205:fanasil, pyrimethamine drug combination|D013413:Sulfadoxine|D002727:Proguanil|D011739:Pyrimethamine|
24490639	5	1	0	6	2014	An outbreak of pyrimethamine toxicity in patients with ischaemic heart disease in Pakistan.	0	0	Khan Assir MZ, Ahmad HI, Akram J, Yusuf NW, Kamran U	Basic & clinical pharmacology & toxicology	An outbreak of pyrimethamine toxicity in patients with ischaemic heart disease in Pakistan. ABSTRACT: We investigated an outbreak of darkening of skin, bleeding from multiple sites, leucopenia and thrombocytopenia in ischaemic heart disease patients. Case patients were defined as patients who had received medicines from the pharmacy of Punjab Institute of Cardiology between 1 December 2011 and 12…	10.1111/bcpt.12206	115	3	291-6	jour		D007547:Isosorbide|D011739:Pyrimethamine|
21674200	5	2	0	7	2011	Pancytopenia due to pyrimethamine triggered by transplant-associated microangiopathy after allogeneic bone marrow transplantation.	0	0	Mori T, Kato J, Okamoto S	Journal of infection and chemotherapy : official journal of the Japan Society of Chemotherapy	Pancytopenia due to pyrimethamine triggered by transplant-associated microangiopathy after allogeneic bone marrow transplantation. ABSTRACT: Toxoplasmosis is one of the life-threatening infections that can occur after hematopoietic stem cell transplantation (HSCT) and also solid organ transplantation. The standard treatment for toxoplasmosis is combination therapy with pyrimethamine and sulfadiaz…	10.1007/s10156-011-0266-6	17	6	866-7	jour		D000981:Antiprotozoal Agents|D005492:Folic Acid|D011739:Pyrimethamine|
10679750	5	4	0	9	2000	Evaluation of the genotoxic effects of pyrimethamine, an antimalarial drug, in the in vivo mouse.	0	0	Vijayalaxmi KK, Vishalakshi M	Teratogenesis, carcinogenesis, and mutagenesis	Evaluation of the genotoxic effects of pyrimethamine, an antimalarial drug, in the in vivo mouse. ABSTRACT: Pyrimethamine is an antimalarial drug and a known teratogenic agent. With this drug, positive and negative results have been reported by various investigators in in vivo and in vitro genotoxicity/mutagenicity assays. In this investigation the genotoxic effects of pyrimethamine (PY) were tes…	10.1002/(sici)1520-6866(2000)20:2<65::aid-tcm2>3.0.co;2-k	20	2	65-71	jour		D000962:Antimalarials|D003520:Cyclophosphamide|D011739:Pyrimethamine|
9294025	5	1	0	6	1997	Simple detection of in vivo genotoxicity of pyrimethamine in rodents by the modified alkaline single-cell gel electrophoresis assay.	0	0	Sasaki YF, Izumiyama F, Nishidate E, Ohta T, Ono T, Matsusaka N, Tsuda S	Mutation research	Simple detection of in vivo genotoxicity of pyrimethamine in rodents by the modified alkaline single-cell gel electrophoresis assay. ABSTRACT: We tested the genotoxicity of pyrimethamine in 5 mouse and rat organs (liver, lung, kidney, spleen, and bone marrow) using a modified alkaline single-cell gel electrophoresis (SCG) (Comet) assay. Mice and rats were sacrificed 1, 3, 6, and 24 h after oral a…	10.1016/s1383-5718(97)00079-x	392	3	251-9	jour		D000981:Antiprotozoal Agents|D009153:Mutagens|D011739:Pyrimethamine|
7994239	5	3	0	8	1994	Prophylaxis of toxoplasmosis infection with pyrimethamine/sulfadoxine (Fansidar) in bone marrow transplant recipients.	0	0	Foot AB, Garin YJ, Ribaud P, Devergie A, Derouin F, Gluckman E	Bone marrow transplantation	Prophylaxis of toxoplasmosis infection with pyrimethamine/sulfadoxine (Fansidar) in bone marrow transplant recipients. ABSTRACT: Prophylaxis against toxoplasmosis with weekly administration of pyrimethamine/sulfadoxine (Fansidar) was assessed for efficacy and toxicity in bone marrow transplant (BMT) recipients over a 21 month period. Sixty-nine of 90 consecutive seropositive patients were evaluab…		14	2	241-5	jour		D004338:Drug Combinations|C001205:fanasil, pyrimethamine drug combination|D013413:Sulfadoxine|D011739:Pyrimethamine|
2859662	5	0	5	10	1985	Vascular anomalies and pyrimethamine-induced malformations in the rat.	0	0	Tangapregassom AM, Tangapregassom MJ, Horvath C, Trecul M, Boucher-Ehrensperger M, Petter C	Teratogenesis, carcinogenesis, and mutagenesis	Vascular anomalies and pyrimethamine-induced malformations in the rat. ABSTRACT: Pyrimethamine injected into the rat on days 12, 13, and 14 of gestation induces several types of malformations, including limb and facial deformities. These malformations appear in the same location as the hemorrhages and hematomas induced by this substance. In order to visualize the extent of the vascular disorders …	10.1002/tcm.1770050107	5	1	55-62	jour		D011739:Pyrimethamine|
273163	5	1	0	6	1977	Drug reaction simulating malignant lymphoma: a case due to pyrimethamine.	0	0	Costello JM, Becroft DM	The New Zealand medical journal	Drug reaction simulating malignant lymphoma: a case due to pyrimethamine. ABSTRACT: A 9 1/2-year-old boy who had been treated with pyrimethamine and sulphadimidine presented with generalised lymphadenopathy, fever, and an unusual sun-tanning. He was found to have mild anaemia, severe leucopenia and thrombocytopenia. The bone marrow was megaloblastic. Lymph node biopsy was initially interpreted as…		86	599	430-2	jour		D011739:Pyrimethamine|
28798905	4	1	0	5	2017	Enrofloxacin and Toltrazuril Are Able to Reduce Toxoplasma gondii Growth in Human BeWo Trophoblastic Cells and Villous Explants from Human Third Trimester Pregnancy.	0	1	da Silva RJ, Gomes AO, Franco PS, Pereira AS, Milian ICB, Ribeiro M, Fiorenzani P, Dos Santos MC, Mineo JR, da Silva NM, Ferro EAV, de Freitas Barbosa B	Frontiers in cellular and infection microbiology	Enrofloxacin and Toltrazuril Are Able to Reduce Toxoplasma gondii Growth in Human BeWo Trophoblastic Cells and Villous Explants from Human Third Trimester Pregnancy. ABSTRACT: Classical treatment for congenital toxoplasmosis is based on combination of sulfadiazine and pyrimethamine plus folinic acid. Due to teratogenic effects and bone marrow suppression caused by pyrimethamine, the establishment…	10.3389/fcimb.2017.00340	7		340	jour		D000981:Antiprotozoal Agents|D016207:Cytokines|D024841:Fluoroquinolones|D014227:Triazines|D000077422:Enrofloxacin|C036670:toltrazuril|
25453034	4	2	0	6	2014	Comparative transcriptomics and metabolomics in a rhesus macaque drug administration study.	0	1	Lee KJ, Yin W, Arafat D, Tang Y, Uppal K, Tran V, Cabrera-Mora M, Lapp S, Moreno A, Meyer E, DeBarry JD, Pakala S, Nayak V, Kissinger JC, Jones DP, Galinski M, Styczynski MP, Gibson G	Frontiers in cell and developmental biology	Comparative transcriptomics and metabolomics in a rhesus macaque drug administration study. ABSTRACT: We describe a multi-omic approach to understanding the effects that the anti-malarial drug pyrimethamine has on immune physiology in rhesus macaques (Macaca mulatta). Whole blood and bone marrow (BM) RNA-Seq and plasma metabolome profiles (each with over 15,000 features) have been generated for f…	10.3389/fcell.2014.00054	2		54	jour
12395401	4	3	0	7	2002	Investigation of the genotoxic effect in bone marrow of Swiss albino mice exposed long-term to pyrimethamine.	0	0	Tunca B, Egeli U, Aydemir N, Cecener G, Bilaloglu R	Teratogenesis, carcinogenesis, and mutagenesis	Investigation of the genotoxic effect in bone marrow of Swiss albino mice exposed long-term to pyrimethamine. ABSTRACT: In the present study, we investigated the genotoxic effect of pyrimethamine, which is a drug used in the therapy of toxoplasmosis and malaria, in bone marrow cells of Swiss albino mice exposed to three doses (1, 4, 8 mg/kg) of this agent for eight months orally in vivo. We used …	10.1002/tcm.10036	22	6	393-402	jour		D000962:Antimalarials|D009153:Mutagens|D011739:Pyrimethamine|
12030838	4	2	0	6	2002	Synergistic bone marrow toxicity of pyrimethamine and zidovudine in murine in vivo and in vitro models: mechanism of toxicity.	0	0	Freund YR, Dabbs J, Creek MR, Phillips SJ, Tyson CA, MacGregor JT	Toxicology and applied pharmacology	Synergistic bone marrow toxicity of pyrimethamine and zidovudine in murine in vivo and in vitro models: mechanism of toxicity. ABSTRACT: Pyrimethamine (Pyr) is commonly used for treatment of toxoplasmic encephalitis in AIDS patients; however, in two clinical studies, an increased number of deaths were observed when Pyr was coadministered with zidovudine (ZDV). The BALB/c mouse was chosen as a mod…	10.1006/taap.2002.9397	181	1	16-26	jour		D019380:Anti-HIV Agents|D000981:Antiprotozoal Agents|D004338:Drug Combinations|D015215:Zidovudine|D004247:DNA|D011739:Pyrimethamine|
9711263	4	2	0	6	1998	Detection of pyrimethamine-induced DNA damage in mouse embryo and maternal organs by the modified alkaline single cell gel electrophoresis assay.	0	0	Tsuda S, Kosaka Y, Matsusaka N, Sasaki YF	Mutation research	Detection of pyrimethamine-induced DNA damage in mouse embryo and maternal organs by the modified alkaline single cell gel electrophoresis assay. ABSTRACT: We studied the embryonic and maternal genotoxicity of pyrimethamine (PYR), a potent teratogen and folate antagonist, using alkaline single cell gel electrophoresis (SCG, or Comet) assay as modified by us (we used isolated nuclei instead of iso…	10.1016/s1383-5718(98)00057-6	415	1-2	69-77	jour		D002273:Carcinogens|D002955:Leucovorin|D011739:Pyrimethamine|
9524643	4	2	0	6	1998	Congenital defects in newborn foals of mares treated for equine protozoal myeloencephalitis during pregnancy.	0	0	Toribio RE, Bain FT, Mrad DR, Messer NT, Sellers RS, Hinchcliff KW	Journal of the American Veterinary Medical Association	Congenital defects in newborn foals of mares treated for equine protozoal myeloencephalitis during pregnancy. ABSTRACT: Three weak, recumbent neonatal foals with skin lesions, including a thin wooly coat, were born to mares being treated for equine protozoal myeloencephalitis. Mares received sulfadiazine or sulfamethoxazole-trimethoprim, pyrimethamine, folic acid, and vitamin E orally. Foals were…		212	5	697-701	jour		D000890:Anti-Infective Agents|D005493:Folic Acid Antagonists|D013411:Sulfadiazine|D014810:Vitamin E|D015662:Trimethoprim, Sulfamethoxazole Drug Combination|D005492:Folic Acid|D011739:Pyrimethamine|
8508337	4	1	0	5	1993	Quadruple therapy for ocular toxoplasmosis.	0	0	Lam S, Tessler HH	Canadian journal of ophthalmology. Journal canadien d'ophtalmologie	Quadruple therapy for ocular toxoplasmosis. ABSTRACT: Between Dec. 1, 1973, and May 30, 1989, 36 patients (37 eyes) with ocular toxoplasmosis seen at a uveitis clinic received quadruple therapy (pyrimethamine, trisulfapyrimidines, clindamycin and prednisone). The criteria for quadruple therapy were active lesions involving or threatening the macula or the optic disc, or a visual acuity of 20/70 o…		28	2	58-61	jour		D004338:Drug Combinations|D013411:Sulfadiazine|D002981:Clindamycin|D013418:Sulfamethazine|C014873:trisulfapyrimidine|D013416:Sulfamerazine|D011241:Prednisone|D011739:Pyrimethamine|
2632271	4	1	0	5	1989	A phase II study of M-azido-pyrimethamine ethane sulphonate (MZPES) in advanced, recurrent soft tissue sarcoma. An EORTC Soft Tissue and Bone Sarcoma Group Study.	0	0	Blackledge G, Verweij J, Fuchs R, Keizer HJ, Somers R, Rankin E, Kerbrat P, van Oosterom A, Sylvester R, Thomas D	European journal of cancer & clinical oncology	A phase II study of M-azido-pyrimethamine ethane sulphonate (MZPES) in advanced, recurrent soft tissue sarcoma. An EORTC Soft Tissue and Bone Sarcoma Group Study. ABSTRACT: NOABSTRACT. No abstract found. KEYWORDS: MeSH Chemical: Azides|3-azidopyrimethamine|Pyrimethamine MeSH: | Adult | Aged | Azides/majr/adverse effects/therapeutic use | Drug Evaluation | Female | Humans | Male | Middle Aged | Ne…	10.1016/0277-5379(89)90366-0	25	12	1891-3	jour		D001386:Azides|C055910:3-azidopyrimethamine|D011739:Pyrimethamine|
2927021	4	0	1	5	1989	Experimental induction of splayleg in piglets by pyrimethamine.	0	0	Ohnishi M, Kojima N, Kokue E, Hayama T	Nihon juigaku zasshi. The Japanese journal of veterinary science	Experimental induction of splayleg in piglets by pyrimethamine. ABSTRACT: Dietary administration of 3.6 mg/kg (BW)/day of pyrimethamine (PYR) to the 10 pregnant Goettingen minipigs for the 1st quarter (during days 11 to 16) or the 2nd quarter (during days 17 to 22) of the organogenetic period elicited the congenital splayleg (CSL) in 20 out of 27 live newborns. Only a splayleg piglet out of 18 wa…	10.1292/jvms1939.51.146	51	1	146-50	jour		D011739:Pyrimethamine|
1069608	4	1	0	5	1976	Randomized clinical comparison of daunorubicin (NSC-82151) alone with a combination of daunorubicin, cytosine arabinoside (NSC-63878), 6-thioguanine (NSC-752), and pyrimethamine (NSC-3061) for the treatment of acute nonlymphocytic leukemia.	0	0	Wiernik PH, Schimpff SC, Schiffer CA, Lichtenfeld JL, Aisner J, O'Connell MJ, Fortner C	Cancer treatment reports	Randomized clinical comparison of daunorubicin (NSC-82151) alone with a combination of daunorubicin, cytosine arabinoside (NSC-63878), 6-thioguanine (NSC-752), and pyrimethamine (NSC-3061) for the treatment of acute nonlymphocytic leukemia. ABSTRACT: Sixty-six newly diagnosed patients with acute nonlymphocytic leukemia received either daunorubicin alone or a combination of daunorubicin, cytosine …		60	1	41-53	jour		D000970:Antineoplastic Agents|D003561:Cytarabine|D003520:Cyclophosphamide|D013866:Thioguanine|D006144:Guanazole|D011739:Pyrimethamine|D003630:Daunorubicin|
28609444	3	1	0	4	2017	Identification of compounds that suppress Toxoplasma gondii tachyzoites and bradyzoites.	0	1	Murata Y, Sugi T, Weiss LM, Kato K	PloS one	Identification of compounds that suppress Toxoplasma gondii tachyzoites and bradyzoites. ABSTRACT: Drug treatment for toxoplasmosis is problematic, because current drugs cannot eradicate latent infection with Toxoplasma gondii and can cause bone marrow toxicity. Because latent infection remains after treatment, relapse of infection is a problem in both infections in immunocompromised patients and…	10.1371/journal.pone.0178203	12	6	e0178203	jour		D045784:Abietanes|D000981:Antiprotozoal Agents|C021751:tanshinone|D006919:Hydroxyzine|D011739:Pyrimethamine|
28151845	3	2	0	5	2017	High Frequency of Bone Marrow Depression During Congenital Toxoplasmosis Therapy in a Cohort of Children Identified by Neonatal Screening in Minas Gerais, Brazil.	0	0	Carellos EVM, de Andrade JQ, Romanelli RMC, Tibúrcio JD, Januário JN, Vasconcelos-Santos DV, Figueiredo RM, de Andrade GMQ	The Pediatric infectious disease journal	High Frequency of Bone Marrow Depression During Congenital Toxoplasmosis Therapy in a Cohort of Children Identified by Neonatal Screening in Minas Gerais, Brazil. ABSTRACT: There are few studies reporting frequency and control of adverse events associated with congenital toxoplasmosis treatment. The objective of this study is to describe treatment adherence and adverse hematologic events in a coh…	10.1097/INF.0000000000001561	36	12	1169-1176	jour		D000981:Antiprotozoal Agents|D013411:Sulfadiazine|D011739:Pyrimethamine|
24491025	3	1	0	4	2014	Clinicopathologic characteristics and outcomes of patients experiencing severe pyrimethamine poisoning.	0	0	Gasior Kabat M, Ahmad SH, Assir MZ, Ahmad HI, Akram J, Wechalekar A, Hughes D, McNamara C	Leukemia & lymphoma	Clinicopathologic characteristics and outcomes of patients experiencing severe pyrimethamine poisoning. ABSTRACT: NOABSTRACT. No abstract found. KEYWORDS: MeSH Chemical: Folic Acid Antagonists|Pyrimethamine MeSH: | Bone Marrow/pathology | Drug-Related Side Effects and Adverse Reactions/diagnosis/etiology | Folic Acid Antagonists/majr/poisoning/therapeutic use | Humans | Pyrimethamine/majr/poisoni…	10.3109/10428194.2014.887712	55	10	2410-2	jour		D005493:Folic Acid Antagonists|D011739:Pyrimethamine|
17640847	3	2	0	5	2007	Application of multiple parallel perfused microbioreactors and three-dimensional stem cell culture for toxicity testing.	0	0	Cui ZF, Xu X, Trainor N, Triffitt JT, Urban JP, Tirlapur UK	Toxicology in vitro : an international journal published in association with BIBRA	Application of multiple parallel perfused microbioreactors and three-dimensional stem cell culture for toxicity testing. ABSTRACT: In this study, a multiple parallel perfused microbioreactor platform, TissueFlex, was developed which can be used to perform cell and tissue culture under almost uniform and precisely controlled environment in a mid-throughput and parallel manner. These microbioreacto…	10.1016/j.tiv.2007.05.015	21	7	1318-24	jour		D010078:Oxazines|D014966:Xanthenes|C005843:resazurin|D014295:Trimethoprim|D011739:Pyrimethamine|
12521559	3	1	0	4	2003	Cerebral Toxoplasmosis.	0	0	Nath A, Sinai AP	Current treatment options in neurology	Cerebral Toxoplasmosis. ABSTRACT: The choice of drugs for treating cerebral toxoplasmosis is limited. There are only three drugs available, and, of these, pyrimethamine and sulfonamide are invariably used in combination. Clindamycin is an alternative choice. Another drug, spiramycin, has poor central nervous system penetration, but achieves high concentrations in the placenta, and it is useful fo…	10.1007/s11940-003-0018-8	5	1	3-12	jour
11118397	3	0	0	3	2001	Toxoplasmosis, a severe complication in allogeneic hematopoietic stem cell transplantation: successful treatment strategies during a 5-year single-center experience.	0	0	Roemer E, Blau IW, Basara N, Kiehl MG, Bischoff M, Günzelmann S, Kirsten D, Sanchez H, Wocker EL, Fauser AA	Clinical infectious diseases : an official publication of the Infectious Diseases Society of America	Toxoplasmosis, a severe complication in allogeneic hematopoietic stem cell transplantation: successful treatment strategies during a 5-year single-center experience. ABSTRACT: Toxoplasmosis is a rare but often fatal complication that occurs after patients undergo allogeneic hematopoietic stem cell transplant. At our institution, toxoplasmosis was diagnosed in 8 of 301 patients who received stem c…	10.1086/317548	32	1	E1-8	jour		D000913:Antibodies, Protozoan|D007075:Immunoglobulin M|D013411:Sulfadiazine|D002981:Clindamycin|D011739:Pyrimethamine|
8832018	3	2	0	5	1996	Pulmonary toxoplasmosis after allogeneic bone marrow transplantation: case report and review.	1	0	Saad R, Vincent JF, Cimon B, de Gentile L, Francois S, Bouachour G, Ifrah N	Bone marrow transplantation	Pulmonary toxoplasmosis after allogeneic bone marrow transplantation: case report and review. ABSTRACT: We report an isolated case of toxoplasma pneumonitis in a 27-year-old man. This acute infection occurred after induction chemotherapy for AMLo relapsing 3 years post-allogeneic BMT. The detection of Toxoplasma gondii in the bronchoalvolar lavage (BAL), by culture in fibroblast cell line MRC5 en…		18	1	211-2	jour		D000913:Antibodies, Protozoan|D000981:Antiprotozoal Agents|D007074:Immunoglobulin G|D007075:Immunoglobulin M|D013411:Sulfadiazine|D011739:Pyrimethamine|
7581102	3	3	0	6	1995	Reactivation toxoplasmic retinochoroiditis in patients undergoing bone marrow transplantation: is there a role for chemoprophylaxis?	1	0	Peacock JE, Greven CM, Cruz JM, Hurd DD	Bone marrow transplantation	Reactivation toxoplasmic retinochoroiditis in patients undergoing bone marrow transplantation: is there a role for chemoprophylaxis? ABSTRACT: The objective of this study was to report the occurrence of reactivation ocular toxoplasmosis in bone marrow transplant (BMT) recipients and to propose guidelines for identification and chemoprophylaxis of high-risk patients. The study design was a series …		15	6	983-7	jour		D000913:Antibodies, Protozoan|D000981:Antiprotozoal Agents|D013411:Sulfadiazine|D011241:Prednisone|D011739:Pyrimethamine|
7786001	3	1	0	4	1995	In vitro activities of novel antifolate drug combinations against Plasmodium falciparum and human granulocyte CFUs.	0	1	Winstanley PA, Mberu EK, Szwandt IS, Breckenridge AM, Watkins WM	Antimicrobial agents and chemotherapy	In vitro activities of novel antifolate drug combinations against Plasmodium falciparum and human granulocyte CFUs. ABSTRACT: The potency of antimalarial dihydrofolate reductase inhibitors, alone and in synergistic combination with dihydropteroate synthetase inhibitors, against the Kenyan K39 strain of Plasmodium falciparum (pyrimethamine resistant) and against normal replicating human bone marro…	10.1128/AAC.39.4.948	39	4	948-52	jour		D004338:Drug Combinations|D005493:Folic Acid Antagonists|C007030:chlorproguanil|D003622:Dapsone|D004094:Dihydropteroate Synthase|D002727:Proguanil|
7854141	3	2	0	5	1994	Micronucleus test and metaphase analyses in mice exposed to known and suspected spindle poisons.	0	0	Marrazzini A, Betti C, Bernacchi F, Barrai I, Barale R	Mutagenesis	Micronucleus test and metaphase analyses in mice exposed to known and suspected spindle poisons. ABSTRACT: Micronucleus (Mn) and metaphase chromosome analyses were performed in mouse bone marrow cells with two known and eight suspected mitotic spindle poisons. Polychromatic (PCEs) and normochromatic (NCEs) erythrocytes were scored for presence of Mn, while structural (CAs) and numerical chromosom…	10.1093/mutage/9.6.505	9	6	505-15	jour		D002712:Chlorides|D006873:Hydroquinones|D002104:Cadmium|D013849:Thimerosal|D002697:Chloral Hydrate|D014747:Vinblastine|D004464:Econazole|D019256:Cadmium Chloride|D013827:Thiabendazole|D003975:Diazepam|D003078:Colchicine|C031927:hydroquinone|D011739:Pyrimethamine|
7683379	3	1	0	4	1993	Synopsis of the in vivo results obtained with the 10 known or suspected aneugens tested in the CEC collaborative study.	1	0	Adler ID	Mutation research	Synopsis of the in vivo results obtained with the 10 known or suspected aneugens tested in the CEC collaborative study. ABSTRACT: The synopsis of the in vivo test results in the first collaborative CEC Aneuploidy Project with 10 selected chemicals, colchicine (COL), econazole (EZ), chloral hydrate (CH), hydroquinone (HQ), diazepam (DZ), thiabendazole (TB), cadmium chloride (CD), thimerosal (TM), …	10.1016/0027-5107(93)90152-6	287	1	131-7	jour		D002712:Chlorides|D006873:Hydroquinones|D009153:Mutagens|D002104:Cadmium|D013849:Thimerosal|D002697:Chloral Hydrate|D014747:Vinblastine|D004464:Econazole|D019256:Cadmium Chloride|D013827:Thiabendazole|D003975:Diazepam|D003078:Colchicine|C031927:hydroquinone|D011739:Pyrimethamine|
7683378	3	5	0	8	1993	In vivo studies on chemically induced aneuploidy in mouse somatic and germinal cells.	0	0	Leopardi P, Zijno A, Bassani B, Pacchierotti F	Mutation research	In vivo studies on chemically induced aneuploidy in mouse somatic and germinal cells. ABSTRACT: Within the context of a coordinated program to study aneuploidy induction sponsored by the European Community, nine chemicals were tested in mouse bone marrow and spermatocytes after intraperitoneal injection. In somatic cells, cell progression delay, hyperploidy, polyploidy induction and induction of …	10.1016/0027-5107(93)90151-5	287	1	119-30	jour		D002712:Chlorides|D006873:Hydroquinones|D009153:Mutagens|D002104:Cadmium|D013849:Thimerosal|D002697:Chloral Hydrate|D004464:Econazole|D019256:Cadmium Chloride|D013827:Thiabendazole|D003975:Diazepam|D003078:Colchicine|C031927:hydroquinone|D011739:Pyrimethamine|
4056481	3	1	0	4	1985	The toxic effects of pyrimethamine in albino rats.	0	0	Soliman MS, Morsy TA, Farahat MR	Journal of the Egyptian Society of Parasitology	The toxic effects of pyrimethamine in albino rats. ABSTRACT: NOABSTRACT. No abstract found. KEYWORDS: MeSH Chemical: Pyrimethamine MeSH: | Animals | Bone Marrow/drug effects | Kidney/drug effects | Liver/drug effects | Pyrimethamine/majr/toxicity | Rats		15	1	353-64	jour		D011739:Pyrimethamine|
3997496	3	1	0	4	1985	Amodiaquine-induced agranulocytosis: drug inhibition of myeloid colonies in the presence of patient's serum.	0	0	Douer D, Schwartz E, Shaked N, Ramot B	Israel journal of medical sciences	Amodiaquine-induced agranulocytosis: drug inhibition of myeloid colonies in the presence of patient's serum. ABSTRACT: We report a patient who developed agranulocytosis following exposure to three drugs: amodiaquine, pyrimethamine and dipyrone. The combination of amodiaquine with the patient's serum, obtained during the agranulocytosis, inhibited in vitro granulocyte-monocyte colony-forming unit …		21	4	331-4	jour		D000655:Amodiaquine|D004177:Dipyrone|D011739:Pyrimethamine|
6678662	3	2	0	5	1983	[Embryotoxicity of chloroquine and pyrimethamine in rats].	0	0	Shao BR, Zhan CQ, Ha SH, Ni YC	Ji sheng chong xue yu ji sheng chong bing za zhi = Journal of parasitology & parasitic diseases	[Embryotoxicity of chloroquine and pyrimethamine in rats]. ABSTRACT: NOABSTRACT. No abstract found. KEYWORDS: MeSH Chemical: Chloroquine|Pyrimethamine MeSH: | Abnormalities, Drug-Induced | Animals | Body Weight/drug effects | Bone and Bones/abnormalities | Chloroquine/majr/toxicity | Embryo, Mammalian/majr/drug effects | Female | Pregnancy | Pyrimethamine/majr/toxicity | Rats		1	3	134-7	jour		D002738:Chloroquine|D011739:Pyrimethamine|
6984535	3	2	0	5	1982	[Bone marrow megaloblastosis associated with the use of pyrimethamine, triamterene and trimethoprim-sulfamethoxazole].	0	0	Anguita T	Revista medica de Chile	[Bone marrow megaloblastosis associated with the use of pyrimethamine, triamterene and trimethoprim-sulfamethoxazole]. ABSTRACT: NOABSTRACT. No abstract found. KEYWORDS: MeSH Chemical: Drug Combinations|Folic Acid Antagonists|Trimethoprim, Sulfamethoxazole Drug Combination|Trimethoprim|Sulfamethoxazole|Triamterene|Pyrimethamine MeSH: | Adult | Aged | Anemia, Macrocytic/majr/chemically induced | A…		110	6	570-9	jour		D004338:Drug Combinations|D005493:Folic Acid Antagonists|D015662:Trimethoprim, Sulfamethoxazole Drug Combination|D014295:Trimethoprim|D013420:Sulfamethoxazole|D014223:Triamterene|D011739:Pyrimethamine|
4664519	3	2	0	5	1972	[Anomalies in the development of rat embryo skeletons consequent to chlorid in (pyrimethamine) administration].	0	0	Akimova IM	Arkhiv anatomii, gistologii i embriologii	[Anomalies in the development of rat embryo skeletons consequent to chlorid in (pyrimethamine) administration]. ABSTRACT: NOABSTRACT. No abstract found. KEYWORDS: MeSH Chemical: Pyrimethamine MeSH: | Abnormalities, Drug-Induced/majr | Abnormalities, Multiple/majr/chemically induced | Animals | Bone and Bones/abnormalities | Female | Fetal Death | Gestational Age | Pregnancy | Pyrimethamine/majr/t…		63	8	77-83	jour		D011739:Pyrimethamine|
5042113	3	1	0	4	1972	[Thrombopoiesis of the rat under the influence of a combination of pyrimethamine and sulfonamide used in toxoplasmosis therapy].	0	0	Tambor A, Ocklitz HW, Tambor U	Padiatrie und Grenzgebiete	[Thrombopoiesis of the rat under the influence of a combination of pyrimethamine and sulfonamide used in toxoplasmosis therapy]. ABSTRACT: NOABSTRACT. No abstract found. KEYWORDS: MeSH Chemical: Drug Combinations|Sulfonamides|Pyrimethamine MeSH: | Animals | Blood Cell Count | Blood Platelets/majr/drug effects | Bone Marrow Examination | Drug Combinations | Drug Synergism | Female | Hematopoiesis/…		11	1	49-59	jour		D004338:Drug Combinations|D013449:Sulfonamides|D011739:Pyrimethamine|
5771778	3	3	0	6	1969	Mechanism of pyrimethamine-induced megaloblastosis in human bone marrow.	0	0	Waxman S, Herbert V	The New England journal of medicine	Mechanism of pyrimethamine-induced megaloblastosis in human bone marrow. ABSTRACT: NOABSTRACT. No abstract found. KEYWORDS: MeSH Chemical: Folic Acid Antagonists|Nucleotides|Tritium|DNA|Folic Acid|Fluorouracil|Thymidine|Deoxyuridine|Methotrexate|Pyrimethamine MeSH: | Anemia, Macrocytic/chemically induced | Bone Marrow/drug effects/metabolism | Bone Marrow Diseases/majr/chemically induced | Chorio…	10.1056/NEJM196906122802402	280	24	1316-9	jour		D005493:Folic Acid Antagonists|D009711:Nucleotides|D014316:Tritium|D004247:DNA|D005492:Folic Acid|D005472:Fluorouracil|D013936:Thymidine|D003857:Deoxyuridine|D008727:Methotrexate|D011739:Pyrimethamine|
5885819	3	1	0	4	1965	[Effects of combined treatment of infantile toxoplasmosis with pyrimethamine (daraprim) and sulfonamides on the blood and bone marrow].	0	0	Weissbach G	Zeitschrift fur arztliche Fortbildung	[Effects of combined treatment of infantile toxoplasmosis with pyrimethamine (daraprim) and sulfonamides on the blood and bone marrow]. ABSTRACT: NOABSTRACT. No abstract found. KEYWORDS: MeSH Chemical: Folic Acid Antagonists|Sulfonamides|Pyrimethamine MeSH: | Agranulocytosis/etiology | Anemia, Macrocytic/etiology | Drug Synergism | Folic Acid Antagonists/therapeutic use | Humans | Infant | Infant…		59	1	10-22	jour		D005493:Folic Acid Antagonists|D013449:Sulfonamides|D011739:Pyrimethamine|
29940329	2	2	0	4	2018	A shortened study design for embryo-fetal development studies in the minipig.	0	0	Pique C, Marsden E, Quesada P, Blondel A, Mikkelsen LF	Reproductive toxicology (Elmsford, N.Y.)	A shortened study design for embryo-fetal development studies in the minipig. ABSTRACT: The minipig is accepted from scientific and regulatory perspectives for the safety evaluation of drug candidates on embryo-fetal development. The relative size and the duration of gestation (112-115 days) in the minipig is, however, considered a drawback compared with routine smaller species. We evaluated if s…	10.1016/j.reprotox.2018.06.009	80		35-43	jour		D013723:Teratogens|
16713186	2	2	0	4	2006	Changing the outcome of toxoplasmosis in bone marrow transplant recipients.	0	0	Aoun M, Georgala A, Mboumi K, De Bruyne JM, Duchateau V, Lemort M, Martiat P	International journal of antimicrobial agents	Changing the outcome of toxoplasmosis in bone marrow transplant recipients. ABSTRACT: NOABSTRACT. No abstract found. KEYWORDS: MeSH Chemical: Clindamycin|Pyrimethamine MeSH: | Adult | Bone Marrow Transplantation/majr/adverse effects | Clindamycin/therapeutic use | Female | Humans | Magnetic Resonance Imaging | Male | Middle Aged | Peripheral Blood Stem Cell Transplantation/adverse effects | Pyrim…	10.1016/j.ijantimicag.2006.04.001	27	6	570-2	jour		D002981:Clindamycin|D011739:Pyrimethamine|
15082867	2	0	0	2	2004	Involvement of proopiomenalocortin-derived peptides in endogenous central histamine-induced reversal of critical haemorrhagic hypotension in rats.	0	0	Jochem J	Journal of physiology and pharmacology : an official journal of the Polish Physiological Society	Involvement of proopiomenalocortin-derived peptides in endogenous central histamine-induced reversal of critical haemorrhagic hypotension in rats. ABSTRACT: An increase in endogenous central histamine concentrations, after loading with histamine precursor L-histidine or inhibition of histamine N-methyltransferase (HNMT) activity, produces the reversal of critical hypotension with improvement in s…		55	1 Pt 1	57-71	jour		C116941:HS014 cyclic peptide|D010456:Peptides, Cyclic|D044105:Receptor, Melanocortin, Type 4|C006308:metoprine|D015735:Mifepristone|D000521:alpha-MSH|D011333:Pro-Opiomelanocortin|D006632:Histamine|D000324:Adrenocorticotropic Hormone|D011739:Pyrimethamine|
15082866	2	0	0	2	2004	Involvement of the renin-angiotensin system in endogenous central histamine-induced reversal of critical haemorrhagic hypotension in rats.	0	0	Jochem J	Journal of physiology and pharmacology : an official journal of the Polish Physiological Society	Involvement of the renin-angiotensin system in endogenous central histamine-induced reversal of critical haemorrhagic hypotension in rats. ABSTRACT: The study was undertaken to examine the involvement of the renin-angiotensin system in the reversal by endogenous central histamine of critical haemorrhagic hypotension in anaesthetised Wistar rats. Histamine N-methyltransferase inhibitor metoprine (…		55	1 Pt 1	39-55	jour		D057912:Angiotensin II Type 2 Receptor Blockers|D007093:Imidazoles|D009287:Naphthyridines|D011725:Pyridines|D044140:Receptor, Angiotensin, Type 1|D044139:Receptor, Angiotensin, Type 2|C095905:ZD 7155|D000804:Angiotensin II|C073402:PD 123319|C006308:metoprine|D006632:Histamine|D002216:Captopril|D006637:Histamine N-Methyltransferase|D011739:Pyrimethamine|
9676033	2	2	0	4	1998	Post-transplant cerebral toxoplasmosis diagnosed by magnetic resonance imaging.	0	0	Picardi M, De Rosa G, Di Salle F, Pezzullo L, Raiola A, Rotoli B	Haematologica	Post-transplant cerebral toxoplasmosis diagnosed by magnetic resonance imaging. ABSTRACT: Cerebral toxoplasmosis is a rare late complication in allogeneic bone marrow transplanted patients. Neuroradiological findings may suggest the correct diagnosis. We report a patient in whom cerebral magnetic resonance imaging (MRI) showed a lesion characteristic of toxoplasmosis. Anti-toxoplasma treatment le…		83	6	570-2	jour		D000890:Anti-Infective Agents|D013411:Sulfadiazine|D011739:Pyrimethamine|
9543070	2	3	0	5	1998	Toxoplasma retinitis/encephalitis 9 months after allogeneic bone marrow transplantation.	0	0	Brinkman K, Debast S, Sauerwein R, Ooyman F, Hiel J, Raemaekers J	Bone marrow transplantation	Toxoplasma retinitis/encephalitis 9 months after allogeneic bone marrow transplantation. ABSTRACT: In a 34-year-old patient toxoplasma retinitis/encephalitis developed 9 months after bone marrow transplantation. The BMT was complicated with a serious GVHD. Although she initially responded well to antibiotic therapy she died 2 years after BMT due to progressive infection. KEYWORDS: MeSH Chemical: …	10.1038/sj.bmt.1701128	21	6	635-6	jour		D000890:Anti-Infective Agents|D007166:Immunosuppressive Agents|D013411:Sulfadiazine|D002981:Clindamycin|D011739:Pyrimethamine|
2659939	2	4	0	6	1989	Suspect spindle poisons: analysis of c-mitotic effects in mouse bone marrow cells.	0	0	Miller BM, Adler ID	Mutagenesis	Suspect spindle poisons: analysis of c-mitotic effects in mouse bone marrow cells. ABSTRACT: In the coordinated programme to study aneuploidy induction, sponsored by the Commission of the European Communities, 10 known or suspect spindle poisons (colchicine, econazole, chloralhydrate, hydroquinone, diazepam, thiabendazole, cadmium chloride, pyrimethamine, vincristine and thimerosal) were tested i…	10.1093/mutage/4.3.208	4	3	208-15	jour		D009153:Mutagens|
12886073	2	1	0	3	1987	[Chemotherapeutic efficacy of trimethoprim-sulfamethoxazole (Bactrim) in experimental murine toxoplasmosis]	0	0	Cho SW, Yong TS, Chung PR, Lee KT	Kisaengch'unghak chapchi. The Korean journal of parasitology	[Chemotherapeutic efficacy of trimethoprim-sulfamethoxazole (Bactrim) in experimental murine toxoplasmosis] ABSTRACT: The chemotherapeutic efficacy of trimethoprim-sulfamethoxazole (Bactrim) in mice experimentally infected with Toxoplasma gondii was evaluated. The average survival days and survival rate of mice infected intraperitoneally with 1 x 10(5) trophozoites and treated with Bactrim were c…	10.3347/kjp.1987.25.2.199	25	2	199-206	jour
3915188	2	2	0	4	1985	Overcoming methotrexate resistance by a lipophilic antifolate (BW 301U): from theory to models to practice.	1	0	Laszlo J, Iland HJ, Sedwick WD	Advances in enzyme regulation	Overcoming methotrexate resistance by a lipophilic antifolate (BW 301U): from theory to models to practice. ABSTRACT: We have provided a rationale for the clinical use of a new lipid-soluble folate antagonist, BW 301U, in terms of its potential for killing several classes of methotrexate-resistant cells. As part of a Phase I evaluation of this agent we studied normal bone marrow from cancer patie…	10.1016/0065-2571(85)90086-x	24		357-75	jour		D000970:Antineoplastic Agents|D005493:Folic Acid Antagonists|D011743:Pyrimidines|C006308:metoprine|D004247:DNA|C024530:piritrexim|D008727:Methotrexate|D011739:Pyrimethamine|
7162443	2	2	0	4	1982	Maloprim-induced agranulocytosis and red-cell aplasia.	0	0	Nicholls MD, Concannon AJ	The Medical journal of Australia	Maloprim-induced agranulocytosis and red-cell aplasia. ABSTRACT: NOABSTRACT. No abstract found. KEYWORDS: MeSH Chemical: Drug Combinations|Maloprim|Dapsone|Pyrimethamine MeSH: | Adult | Agranulocytosis/majr/chemically induced | Anemia, Aplastic/majr/chemically induced | Bone Marrow/drug effects | Bone Marrow Examination | Dapsone/majr/adverse effects | Drug Combinations/adverse effects | Female |…	10.5694/j.1326-5377.1982.tb132575.x	2	12	564-6	jour		D004338:Drug Combinations|C001678:Maloprim|D003622:Dapsone|D011739:Pyrimethamine|
6976893	2	1	0	3	1981	An experimentally designed high dose simultaneous combination of a diaminopyrimidine and folinic acid for the treatment of human malignancies.	0	0	Price LA, Hill BT	European journal of cancer & clinical oncology	An experimentally designed high dose simultaneous combination of a diaminopyrimidine and folinic acid for the treatment of human malignancies. ABSTRACT: NOABSTRACT. No abstract found. KEYWORDS: MeSH Chemical: Antineoplastic Agents|metoprine|Leucovorin|Pyrimethamine MeSH: | Antineoplastic Agents/majr/administration & dosage/adverse effects | Bone Marrow Diseases/chemically induced | Drug Administr…	10.1016/0014-2964(81)90305-4	17	8	857-61	jour		D000970:Antineoplastic Agents|C006308:metoprine|D002955:Leucovorin|D011739:Pyrimethamine|
6974059	2	2	0	4	1981	Phase II clinical trial of DDMP (2,4-diamino-5-(3',4'-dichlorophenyl)-6-methylpyrimidine) and folinic acid (CF) in solid tumors.	0	0	de Jager R, Brugarolas A, Hansen M	Cancer chemotherapy and pharmacology	Phase II clinical trial of DDMP (2,4-diamino-5-(3',4'-dichlorophenyl)-6-methylpyrimidine) and folinic acid (CF) in solid tumors. ABSTRACT: DDMP, a 2-4 diaminopyrimidine folate antagonist was administered PO once every 3 weeks at a fixed dose level (90 mg/m2), 24 h before a single IM injection of folinic acid (CF), to 77 patients with advanced solid tumors. CF doses were escalated in sequential se…	10.1007/BF00253014	6	1	81-4	jour		D000970:Antineoplastic Agents|C006308:metoprine|D002955:Leucovorin|D011739:Pyrimethamine|
6450011	2	0	0	2	1980	Drug-induced megaloblastic change.	1	0	Scott JM, Weir DG	Clinics in haematology	Drug-induced megaloblastic change. ABSTRACT: NOABSTRACT. No abstract found. KEYWORDS: MeSH Chemical: Folic Acid Antagonists|Ribonucleotides|Floxuridine|Cytarabine|Thymidine Monophosphate|Phenytoin|Cyclophosphamide|DNA|Trimethoprim|Thymidylate Synthase|Fluorouracil|Triamterene|Hydroxyurea|Methotrexate|Pyrimethamine MeSH: | Cyclophosphamide/adverse effects | Cytarabine/adverse effects | DNA/biosynt…		9	3	587-606	jour		D005493:Folic Acid Antagonists|D012265:Ribonucleotides|D005467:Floxuridine|D003561:Cytarabine|D013938:Thymidine Monophosphate|D010672:Phenytoin|D003520:Cyclophosphamide|D004247:DNA|D014295:Trimethoprim|D013940:Thymidylate Synthase|D005472:Fluorouracil|D014223:Triamterene|D006918:Hydroxyurea|D008727:Methotrexate|D011739:Pyrimethamine|
738634	2	2	0	4	1978	[Drug induced megaloblastic anemia].	0	0	Wilmanns W	Haematology and blood transfusion	[Drug induced megaloblastic anemia]. ABSTRACT: NOABSTRACT. No abstract found. KEYWORDS: MeSH Chemical: Antineoplastic Agents|Folic Acid Antagonists|Purines|Tetrahydrofolates|DNA|Folic Acid|Mercaptopurine|Tetrahydrofolate Dehydrogenase|Azathioprine|Methotrexate|Pyrimethamine MeSH: | Anemia, Macrocytic/majr/chemically induced | Anemia, Megaloblastic/majr/chemically induced | Antineoplastic Agents/m…		21		197-206	jour		D000970:Antineoplastic Agents|D005493:Folic Acid Antagonists|D011687:Purines|D013763:Tetrahydrofolates|D004247:DNA|D005492:Folic Acid|D015122:Mercaptopurine|D013762:Tetrahydrofolate Dehydrogenase|D001379:Azathioprine|D008727:Methotrexate|D011739:Pyrimethamine|
71420	2	2	0	4	1977	Protection with single-dose folinic acid against bone-marrow depression by long-acting diaminopyrimidines.	0	0	Douglas ID, Gordon MY, Prentice GH, Hill BT, Price LA	Lancet (London, England)	Protection with single-dose folinic acid against bone-marrow depression by long-acting diaminopyrimidines. ABSTRACT: NOABSTRACT. No abstract found. KEYWORDS: MeSH Chemical: Antineoplastic Agents|Leucovorin|Pyrimethamine MeSH: | Adenocarcinoma | Administration, Oral | Antineoplastic Agents/majr/therapeutic use | Bone Marrow/majr/drug effects/pathology | Depression, Chemical | Humans | Kidney Neopl…	10.1016/s0140-6736(77)91452-0	2	8038	607-8	jour		D000970:Antineoplastic Agents|D002955:Leucovorin|D011739:Pyrimethamine|
303163	2	1	0	3	1977	DDMP and selective folinic acid protection in the treatment of malignant disease: a further report.	0	0	Price LA, Hill BT, Goldie JH	Clinical oncology	DDMP and selective folinic acid protection in the treatment of malignant disease: a further report. ABSTRACT: NOABSTRACT. No abstract found. KEYWORDS: MeSH Chemical: metoprine|Leucovorin|Pyrimethamine MeSH: | Bone Marrow/drug effects | Drug Evaluation | Drug Therapy, Combination | Female | Humans | Leucovorin/majr/therapeutic use | Male | Neoplasms/majr/drug therapy | Pyrimethamine/majr/adverse e…		3	3	281-6	jour		C006308:metoprine|D002955:Leucovorin|D011739:Pyrimethamine|
165854	2	1	0	3	1975	Methodichlorophen as anti-tumor drug.	0	1	Price LA, Goldie JH, Hill BT	British medical journal	Methodichlorophen as anti-tumor drug. ABSTRACT: Methodichlorophen was given to 26 patients with terminal malignant disease. Eight patients received adequate doses, and five of them showed objective evidence of tumour regression while three failed to respond. Those who responded included four out of five patients with lung cancer (three with squamous-cell carcinoma and one with oat-cell carcinoma)…	10.1136/bmj.2.5961.20	2	5961	20-1	jour		D000970:Antineoplastic Agents|D002722:Chlorobenzenes|D011743:Pyrimidines|C006308:metoprine|D002955:Leucovorin|D011739:Pyrimethamine|
4456614	2	3	0	5	1974	Mutagenic effect of the pesticide DDB and of chloridine in the bone marrow and germ cells of mice.	0	0	Matveeva VG, Kerkis YY, Osipova LP	Soviet genetics	Mutagenic effect of the pesticide DDB and of chloridine in the bone marrow and germ cells of mice. ABSTRACT: NOABSTRACT. No abstract found. KEYWORDS: MeSH Chemical: Hydrocarbons, Chlorinated|Insecticides|Mutagens|Pyrimethamine MeSH: | Animals | Bone Marrow/majr/drug effects | Bone Marrow Cells/majr | Chromosome Aberrations | Chromosomes/drug effects | Dose-Response Relationship, Drug | Hydrocarbo…		9	2	186-92	jour		D006843:Hydrocarbons, Chlorinated|D007306:Insecticides|D009153:Mutagens|D011739:Pyrimethamine|
4779148	2	0	0	2	1973	[Anti-inflammatory effects of chemotherapeutics and antibiotics].	0	0	Hirschelmann R, Bekemeier H	Zeitschrift fur die gesamte innere Medizin und ihre Grenzgebiete	[Anti-inflammatory effects of chemotherapeutics and antibiotics]. ABSTRACT: NOABSTRACT. No abstract found. KEYWORDS: MeSH Chemical: Anti-Bacterial Agents|Anti-Infective Agents|Anti-Inflammatory Agents|Antitubercular Agents|Sulfonamides|Nalidixic Acid|Erythromycin|Pyrimethamine MeSH: | Animals | Anti-Bacterial Agents/majr/pharmacology | Anti-Infective Agents/majr/pharmacology | Anti-Inflammatory A…		28	24	799-800	jour		D000900:Anti-Bacterial Agents|D000890:Anti-Infective Agents|D000893:Anti-Inflammatory Agents|D000995:Antitubercular Agents|D013449:Sulfonamides|D009268:Nalidixic Acid|D004917:Erythromycin|D011739:Pyrimethamine|
4120530	2	2	0	4	1973	Fatal outcome after combined therapy for myeloblastic leukaemia and toxoplasmosis.	0	0		Lancet (London, England)	Fatal outcome after combined therapy for myeloblastic leukaemia and toxoplasmosis. ABSTRACT: NOABSTRACT. No abstract found. KEYWORDS: MeSH Chemical: Cytarabine|Leucovorin|Pyrimethamine|Daunorubicin MeSH: | Autopsy | Bone Marrow/majr/drug effects | Bone Marrow Cells/majr | Cytarabine/adverse effects/therapeutic use | Daunorubicin/majr/adverse effects/therapeutic use | Humans | Leucovorin/therapeut…		1	7805	727	jour		D003561:Cytarabine|D002955:Leucovorin|D011739:Pyrimethamine|D003630:Daunorubicin|
4120658	2	1	0	3	1973	Fatal outcome after combined therapy for myeloblastic leukaemia and toxoplasmosis.	0	0	Rose MS, Black PJ, Barkhan P	Lancet (London, England)	Fatal outcome after combined therapy for myeloblastic leukaemia and toxoplasmosis. ABSTRACT: NOABSTRACT. No abstract found. KEYWORDS: MeSH Chemical: Antineoplastic Agents|Cytarabine|Sulfamethazine|Pyrimethamine|Daunorubicin MeSH: | Aged | Antineoplastic Agents/majr/adverse effects | Bone Marrow Diseases/chemically induced | Cytarabine/administration & dosage | Daunorubicin/administration & dosage…	10.1016/s0140-6736(73)90740-x	1	7803	600	jour		D000970:Antineoplastic Agents|D003561:Cytarabine|D013418:Sulfamethazine|D011739:Pyrimethamine|D003630:Daunorubicin|
4268853	2	3	0	5	1972	[Characteristics of the injurious effects of a structural analog of the antimalarial drug chloridin (preparation IEM-687) on various stages of white rat embryogenesis].	0	0	Kotb MM	Arkhiv anatomii, gistologii i embriologii	[Characteristics of the injurious effects of a structural analog of the antimalarial drug chloridin (preparation IEM-687) on various stages of white rat embryogenesis]. ABSTRACT: NOABSTRACT. No abstract found. KEYWORDS: MeSH Chemical: Amines|Pyrimidines|2,4-diamino-5-phenyl-6-methylpyrimidine|Pyrimethamine MeSH: | Abdominal Muscles/abnormalities | Abnormalities, Drug-Induced/majr | Abnormalities,…		63	8	88-96	jour		D000588:Amines|D011743:Pyrimidines|C005061:2,4-diamino-5-phenyl-6-methylpyrimidine|D011739:Pyrimethamine|
5312855	2	2	0	4	1970	[Stages in the prophylaxis of toxoplasmosis].	0	0	Kupka S	Zentralblatt fur Gynakologie	[Stages in the prophylaxis of toxoplasmosis]. ABSTRACT: NOABSTRACT. No abstract found. KEYWORDS: MeSH Chemical: Leucovorin|Pyrimethamine MeSH: | Adult | Bone Marrow/drug effects | Bone Marrow Diseases/chemically induced/prevention & control | Female | Humans | Leucovorin/therapeutic use | Pregnancy | Pregnancy Complications, Infectious/majr/drug therapy | Pyrimethamine/majr/adverse effects/therap…		92	51	1689-92	jour		D002955:Leucovorin|D011739:Pyrimethamine|
5522186	2	1	0	3	1970	[Panmyelopathy following use of Daraprim in therapy of toxoplasmosis].	0	0	Sfetsos M	Medizinische Klinik	[Panmyelopathy following use of Daraprim in therapy of toxoplasmosis]. ABSTRACT: NOABSTRACT. No abstract found. KEYWORDS: MeSH Chemical: Pyrimethamine MeSH: | Adult | Bone Marrow Diseases/majr/chemically induced | Female | Hematopoiesis/drug effects | Humans | Pregnancy | Pregnancy Complications, Infectious/drug therapy | Pyrimethamine/majr/adverse effects/pharmacology/therapeutic use | Toxoplasm…		65	21	1039-42	jour		D011739:Pyrimethamine|
5368513	2	1	0	3	1969	[Distrubed granulocytopoiesis following administration of various drugs].	0	0	Scheuer-Karpin R	Zeitschrift fur die gesamte innere Medizin und ihre Grenzgebiete	[Distrubed granulocytopoiesis following administration of various drugs]. ABSTRACT: NOABSTRACT. No abstract found. KEYWORDS: MeSH Chemical: Antimetabolites|Pyrimethamine MeSH: | Adult | Aged | Agranulocytosis/chemically induced | Anemia/majr/drug therapy | Antimetabolites/adverse effects | Bone Marrow Examination | Drug-Related Side Effects and Adverse Reactions/majr | Erythropoiesis/majr/drug ef…		24	22	807-13	jour		D000963:Antimetabolites|D011739:Pyrimethamine|
5771783	2	1	0	3	1969	Of men, malaria and megaloblasts.	0	0	Sullivan LW	The New England journal of medicine	Of men, malaria and megaloblasts. ABSTRACT: NOABSTRACT. No abstract found. KEYWORDS: MeSH Chemical: Folic Acid Antagonists|Thymidine|Pyrimethamine MeSH: | Anemia, Macrocytic/chemically induced | Bone Marrow Diseases/majr/chemically induced | Folic Acid Antagonists/pharmacology | Humans | Malaria/majr/drug therapy | Pyrimethamine/majr/adverse effects/pharmacology | Thymidine/biosynthesis	10.1056/NEJM196906122802412	280	24	1354-5	jour		D005493:Folic Acid Antagonists|D013936:Thymidine|D011739:Pyrimethamine|
5730153	2	1	0	3	1968	Toxoplasmosis.	0	0		The Medical letter on drugs and therapeutics	Toxoplasmosis. ABSTRACT: NOABSTRACT. No abstract found. KEYWORDS: MeSH Chemical: Glucocorticoids|Sulfonamides|Pyrimethamine MeSH: | Bone Marrow Diseases/chemically induced | Female | Glucocorticoids/therapeutic use | Hematopoiesis/drug effects | Humans | Pregnancy | Pyrimethamine/majr/administration & dosage/adverse effects | Sulfonamides/majr/administration & dosage | Toxoplasmosis/majr/diagnosi…		10	26	107-8	jour		D005938:Glucocorticoids|D013449:Sulfonamides|D011739:Pyrimethamine|
5727364	2	1	0	3	1968	[Histological changes in the rudiments of the extremities in the chick embryo caused by chloridin].	0	0	Stanzhevskaia TI	Arkhiv anatomii, gistologii i embriologii	[Histological changes in the rudiments of the extremities in the chick embryo caused by chloridin]. ABSTRACT: NOABSTRACT. No abstract found. KEYWORDS: MeSH Chemical: Pyrimethamine MeSH: | Abnormalities, Drug-Induced/majr | Animals | Bone Development/drug effects | Cartilage/abnormalities/drug effects/embryology | Chick Embryo | Gestational Age | Hindlimb/abnormalities | Methods | Osteogenesis/dru…		55	10	59-64	jour		D011739:Pyrimethamine|
5956855	2	4	0	6	1966	Observations on the bone marrow of cattle treated with some therapeutic substances.	0	0	Wilde JK	Research in veterinary science	Observations on the bone marrow of cattle treated with some therapeutic substances. ABSTRACT: NOABSTRACT. No abstract found. KEYWORDS: MeSH Chemical: Sulfonamides|Chlortetracycline|Pyrimethamine MeSH: | Animals | Bone Marrow/majr/drug effects | Bone Marrow Cells | Bone Marrow Examination | Cattle | Chlortetracycline/majr/pharmacology | Pyrimethamine/majr/pharmacology | Sulfonamides/majr/pharmacol…		7	2	225-9	jour		D013449:Sulfonamides|D002751:Chlortetracycline|D011739:Pyrimethamine|
27933277	1	2	0	3	2016	Lectins from Synadenium carinatum (ScLL) and Artocarpus heterophyllus (ArtinM) Are Able to Induce Beneficial Immunomodulatory Effects in a Murine Model for Treatment of Toxoplasma gondii Infection.	0	1	Ramos EL, Santana SS, Silva MV, Santiago FM, Mineo TW, Mineo JR	Frontiers in cellular and infection microbiology	Lectins from Synadenium carinatum (ScLL) and Artocarpus heterophyllus (ArtinM) Are Able to Induce Beneficial Immunomodulatory Effects in a Murine Model for Treatment of Toxoplasma gondii Infection. ABSTRACT: Infection by Toxoplasma gondii affects around one-third of world population and the treatment for patients presenting toxoplasmosis clinically manifested disease is mainly based by a combinat…	10.3389/fcimb.2016.00164	6		164	jour		D000276:Adjuvants, Immunologic|D000893:Anti-Inflammatory Agents|D016207:Cytokines|D004269:DNA, Bacterial|D037102:Lectins|D010936:Plant Extracts|D016052:Protozoan Vaccines|D013411:Sulfadiazine|D009569:Nitric Oxide|
20656055	1	3	0	4	2010	Collaborative study on fifteen compounds in the rat-liver Comet assay integrated into 2- and 4-week repeat-dose studies.	0	0	Rothfuss A, O'Donovan M, De Boeck M, Brault D, Czich A, Custer L, Hamada S, Plappert-Helbig U, Hayashi M, Howe J, Kraynak AR, van der Leede BJ, Nakajima M, Priestley C, Thybaud V, Saigo K, Sawant S, Shi J, Storer R, Struwe M, Vock E, Galloway S	Mutation research	Collaborative study on fifteen compounds in the rat-liver Comet assay integrated into 2- and 4-week repeat-dose studies. ABSTRACT: A collaborative trial was conducted to evaluate the possibility of integrating the rat-liver Comet assay into repeat-dose toxicity studies. Fourteen laboratories from Europe, Japan and the USA tested fifteen chemicals. Two chemicals had been previously shown to induce…	10.1016/j.mrgentox.2010.07.006	702	1	40-69	jour		D002273:Carcinogens|D009153:Mutagens|
15489347	1	1	0	2	2004	Prevention of infection due to Pneumocystis spp. in human immunodeficiency virus-negative immunocompromised patients.	1	1	Rodriguez M, Fishman JA	Clinical microbiology reviews	Prevention of infection due to Pneumocystis spp. in human immunodeficiency virus-negative immunocompromised patients. ABSTRACT: Pneumocystis infection in humans was originally described in 1942. The organism was initially thought to be a protozoan, but more recent data suggest that it is more closely related to the fungi. Patients with cellular immune deficiencies are at risk for the development …	10.1128/CMR.17.4.770-782.2004	17	4	770-82, table of contents	jour		D000935:Antifungal Agents|D010419:Pentamidine|D014295:Trimethoprim|D013420:Sulfamethoxazole|
11941570	1	3	0	4	2002	Unsuspected Toxoplasma gondii empyema in a bone marrow transplant recipient.	0	0	Dawis MA, Bottone EJ, Vlachos A, Burroughs MH	Clinical infectious diseases : an official publication of the Infectious Diseases Society of America	Unsuspected Toxoplasma gondii empyema in a bone marrow transplant recipient. ABSTRACT: Toxoplasma gondii is an opportunistic parasite that can cause severe disease in immunosuppressed individuals. We report a case of unsuspected T. gondii empyema in a bone marrow transplant recipient that was diagnosed by the visualization of numerous intracellular and extracellular tachyzoites in Giemsa- and Gra…	10.1086/339960	34	9	e37-9	jour
9250791	1	1	0	2	1997	Antimicrobial prophylaxis to prevent opportunistic infections in patients with chronic lymphocytic leukemia after allogeneic blood or marrow transplantation.	0	0	Mehta J, Powles R, Singhal S, Riley U, Treleaven J, Catovsky D	Leukemia & lymphoma	Antimicrobial prophylaxis to prevent opportunistic infections in patients with chronic lymphocytic leukemia after allogeneic blood or marrow transplantation. ABSTRACT: Opportunistic infections have been a problem after BMT in CLL. We have allografted seven patients with B-CLL (n = 6) or B-prolymphocytic leukemia (n = 1) from matched siblings (n = 6) or a mismatched unrelated donor (n = 1). Amongs…	10.3109/10428199709109161	26	1-2	83-8	jour		D000900:Anti-Bacterial Agents|
2038272	1	3	0	4	1991	Mouse micronucleus tests with known and suspect spindle poisons: results from two laboratories.	0	0	Adler ID, Kliesch U, van Hummelen P, Kirsch-Volders M	Mutagenesis	Mouse micronucleus tests with known and suspect spindle poisons: results from two laboratories. ABSTRACT: Micronucleus assays were carried out independently in two laboratories with 10 chemicals selected for aneuploidy studies in a coordinated project supported by the CEC. All chemicals were distributed from a single batch by the project coordinator. Male and female mice were treated by single i.…	10.1093/mutage/6.1.47	6	1	47-53	jour		D006873:Hydroquinones|D014747:Vinblastine|D003078:Colchicine|C031927:hydroquinone|
3082409	1	5	0	6	1986	Amodiaquine induced agranulocytosis: inhibition of colony growth in bone marrow by antimalarial agents.	0	1	Rhodes EG, Ball J, Franklin IM	British medical journal (Clinical research ed.)	Amodiaquine induced agranulocytosis: inhibition of colony growth in bone marrow by antimalarial agents. ABSTRACT: Bone marrow was cultured in vitro for colonies of granulocytes and macrophages five months after a patient had recovered from amodiaquine induced agranulocytosis. The addition of amodiaquine, chloroquine, and sulfadoxine to the culture was followed by a dose dependent inhibition of co…	10.1136/bmj.292.6522.717	292	6522	717-8	jour		D000962:Antimalarials|D000655:Amodiaquine|D013413:Sulfadoxine|D002738:Chloroquine|
1088110	1	1	0	2	1976	Medical management of mycetoma.	0	1	Mahgoub ES	Bulletin of the World Health Organization	Medical management of mycetoma. ABSTRACT: A number of drugs and drug combinations were tested both in vitro and in vivo against pathogens causing actinomycetoma and maduromycetoma. Of 144 patients with actinomycetoma treated, 63.2% were cured, 21.5% showed great improvement in their condition, and 11.1% showed some improvement. Treatment was successful even when there was advanced bone involvemen…		54	3	303-10	jour		D000900:Anti-Bacterial Agents|D000890:Anti-Infective Agents|
1145137	1	1	0	2	1975	Treatment of toxoplasmosis with trimethoprim-sulphamethoxazole.	0	0	Norrby R, Eilard T, Svedhem A, Lycke E	Scandinavian journal of infectious diseases	Treatment of toxoplasmosis with trimethoprim-sulphamethoxazole. ABSTRACT: Toxoplasmosis is known to complicate diseases with impaired cellular immunity. For treatment of toxoplasma infections atoxic drugs should be used to avoid depression of the bone marrow. The hitherto recommended treatment, pyrimethamine in combination with sulphonamides, is often associated with severe side-effects. The pres…	10.3109/inf.1975.7.issue-1.13	7	1	72-5	jour		D014295:Trimethoprim|D013420:Sulfamethoxazole|

## Sheet: MeSHMine
MeSH term extraction : substances								PubMed query run: "Water Pollutants, Chemical" AND analysis AND (Belgium OR Luxembourg OR Italy OR France)
Chemicals, proteins, and more: double-click on row to sift on substance name									D01	D02	D03	D04	D05	D06	D08	D09	D10	D12	D13	D20	D23	D25	D26	D27	Other
MeSH Substance (hyperlinked)	MeSH Chemical	Art Ct	Tox / AE	Ther Use	Family	uid	Mapped to	Mapped to Name (one of possibly multiple)	Inorganic	Organic	Heterocyclic	Polycyclic	Macro	Hormone,etc.	Enzymes	Carbs	Lipids	Prots, genes, AA	Nucleic acids	Mixtures	Biological factors	Med/dental materials	Pharm preparations	Actions/uses	Other

## Sheet: TermMap
Term Map / (aka sift on lots of terms)					Double-click on cells for quick sifting. Or go to Main and sift on TermX: for any mapping or TX: for counts of each mapping.
This functionality allows expanding the sifting to any number of terms / features.			Boost
Map to this:	When you see this:	Art Ct	by term	by qty
Rodent	control
Rodent	dose
Rodent	gavage
Rodent	mg
Rodent	ppm
Rodent	OECD
Rodent	EPA
Rodent	NTP
Rodent	guideline
Rodent	mice
Rodent	mice
Rodent	mouse
Rodent	B6C3F1
Rodent	rats
Rodent	rats
Rodent	rabbit
Rodent	Sprague-Dawley
Rodent	Sprague Dawley
Rodent	fischer 344
Rodent	Fischer-344
Rodent	F-344
Rodent	F344
Rodent	Wistar
Rodent	Long-Evans
Rodent	inbred
Rodent	BALB
Rodent	guinea pig
Rodent	rodent

## Sheet: Landscape
Abstract Sifter	Landscape View
Version 7
		Subject queries:		(embryo OR embryonic Or embryonal OR embryogenesis OR embryology OR fetus Or fetal OR larvae OR larval OR chick OR Embryonic and Fetal Development[tw])	Bone Diseases, Developmental OR limb buds/drug effects OR (Bone diseases AND embryo) OR tail/drug effects OR ((hindlimb OR forelimb OR bone OR skull) AND (embryo OR drug effects))
		Summary heading		EmbDev	SkeletalDefects
(optional) DSSTOX link to Dashboard	Preferred Name	Chemical / Entity query	Note	EmbDev	Skeletal defects
DTXSID7021239	Retinoic acid	Retinoic acid OR Tretinoin		8677	2027
DTXSID3023556	Retinol	Retinol		7836	1979
DTXSID5020108	Aspirin	Aspirin OR acetylsalicylic acid		2307	797
DTXSID1034181	Raloxifene hydrochloride	Raloxifene hydrochloride		40	788
DTXSID9021217	Pyrimethamine	Pyrimethamine		367	85
DTXSID2020686	Lindane	Lindane		353	38
DTXSID1023998	Cypermethrin	Cypermethrin		476	24
DTXSID8020381	Deltamethrin	Deltamethrin		684	21
DTXSID1020560	Endosulfan	Endosulfan		225	20
DTXSID6020515	N,N-Dimethylformamide	N,N-Dimethylformamide		101	11
DTXSID3023897	Triadimefon	Triadimefon		54	8
DTXSID4034609	Fipronil	Fipronil		240	7
DTXSID7020970	Nitrofen	Nitrofen		414	6
DTXSID5035957	Cyfluthrin	Cyfluthrin		114	4
DTXSID0023901	Bentazone	Bentazone OR Basagran		6	4
DTXSID8035180	Allethrin	Allethrin		22	3
DTXSID4032459	Phorate	Phorate		12	3
DTXSID6020561	Endrin	Endrin		35	3
DTXSID1021409	Triphenyltin hydroxide	Triphenyltin hydroxide		12	2
DTXSID3024235	Flusilazole	Flusilazole		25	2
DTXSID8024151	Imazalil	Imazalil		18	1
DTXSID0020319	Chlorothalonil	Chlorothalonil		55	1
DTXSID0032655	Triticonazole	Triticonazole		6	0
DTXSID2032500	Triflumizole	Triflumizole		1	0
DTXSID9034997	Tributyltetradecylphosphonium chloride	Tributyltetradecylphosphonium chloride		0	0
DTXSID1032488	Thiazopyr	Thiazopyr		0	0
DTXSID8034956	Tetraconazole	Tetraconazole		1	0
DTXSID0034223	Tebufenpyrad	Tebufenpyrad		6	0
not found	SSR126768	SSR126768		0	0
DTXSID2039336	S-Bioallethrin	S-Bioallethrin		12	0
DTXSID5032573	Pyridaben	Pyridaben		18	0
DTXSID7032638	Pyraclostrobin	Pyraclostrobin		36	0
DTXSID8024280	Propiconazole	Propiconazole		32	0
DTXSID4024276	Propargite	Propargite		10	0
DTXSID3024239	Oxadiazon	Oxadiazon		4	0
DTXSID8024238	Oryzalin	Oryzalin		20	0
DTXSID7025895	N-Phenyl-1,4-benzenediamine	N-Phenyl-1,4-benzenediamine		1	0
DTXSID8024315	Myclobutanil	Myclobutanil		16	0
not found	Iprodione	Iprodione		11	0
DTXSID1034634	Forchlorfenuron	Forchlorfenuron		13	0
DTXSID2034625	Fluoxastrobin	Fluoxastrobin		1	0
DTXSID2032550	Fenpyroximate (Z,E)	Fenpyroximate (Z,E)		0	0
DTXSID2040363	Diniconazole	Diniconazole		2	0
DTXSID4032372	Difenoconazole	Difenoconazole		15	0
DTXSID6032354	Clodinafop-propargyl	Clodinafop-propargyl		2	0
DTXSID8034401	Buprofezin	Buprofezin		31	0
DTXSID9032531	Bromuconazole	Bromuconazole		0	0

## Sheet: Log
Log / Batch					Note: Feel free to delete rows, but not columns. Some queries are displayed here as samples.
Date	Record Ct	Query Used (double-click on query to rerun)	Entry	PMID	Batch Tag
2022-06-16 10:29:23	85	(Pyrimethamine) AND (Bone Diseases, Developmental OR limb buds/drug effects OR (Bone diseases AND embryo) OR tail/drug effects OR ((hindlimb OR forelimb OR bone OR skull) AND (embryo OR drug effects)))	Main
2022-05-31 17:20:44	1	(Clodinafop-propargyl) AND ( (developmental toxicity OR malformations))	Main
2022-05-31 15:34:27	1	(Retinol) AND (environmental justice)	Main
2022-05-31 15:33:51	1	(Aspirin) AND (environmental justice)	Main
2022-05-31 15:28:39	96	(all-trans-Retinoic acid) AND (skeletal defects)	Main
2022-05-31 15:15:28	73	(Deltamethrin) AND ( (developmental toxicity OR malformations))	Main
2022-05-31 15:09:27	18	(Chlorothalonil) AND ( (developmental toxicity OR malformations))	Main
2022-05-31 15:06:56	3	(Triticonazole) AND ( (developmental toxicity OR malformations))	Main
2022-05-31 15:03:28	2	(Triticonazole) AND ((craniofacial defects OR skeletal defects OR stylopod OR zeugopod OR sternum OR ribs OR axial OR digital defects))	Main
2022-05-31 15:00:32	1	(Triphenyltin hydroxide) AND ((craniofacial defects OR skeletal defects OR stylopod OR zeugopod OR sternum OR ribs OR axial OR digital defects))	Main
2022-05-31 14:56:10	14	(Triadimefon) AND ((craniofacial defects OR skeletal defects OR stylopod OR zeugopod OR sternum OR ribs OR axial OR digital defects))	Main
2022-05-31 14:18:46	488	(Retinol) AND ((craniofacial defects OR skeletal defects OR stylopod OR zeugopod OR sternum OR ribs OR axial OR digital defects))	Main
2022-05-31 14:16:19	5	(Pyrimethamine) AND ((craniofacial defects OR skeletal defects OR stylopod OR zeugopod OR sternum OR ribs OR axial OR digital defects))	Main
2022-05-31 14:15:49	2	(Propiconazole) AND ((craniofacial defects OR skeletal defects OR stylopod OR zeugopod OR sternum OR ribs OR axial OR digital defects))	Main
2022-05-31 14:14:05	1	(Propargite) AND ((craniofacial defects OR skeletal defects OR stylopod OR zeugopod OR sternum OR ribs OR axial OR digital defects))	Main
2022-05-31 14:12:17	4	(Oryzalin) AND ((craniofacial defects OR skeletal defects OR stylopod OR zeugopod OR sternum OR ribs OR axial OR digital defects))	Main
2022-05-31 14:10:41	22	("N,N-Dimethylformamide"[tw]) AND ((craniofacial defects OR skeletal defects OR stylopod OR zeugopod OR sternum OR ribs OR axial OR digital defects))	Main
2022-05-31 14:10:22	2	(Myclobutanil) AND ((craniofacial defects OR skeletal defects OR stylopod OR zeugopod OR sternum OR ribs OR axial OR digital defects))	Main
2022-05-31 13:59:41	1	(Linuron) AND ((craniofacial defects OR skeletal defects OR stylopod OR zeugopod OR sternum OR ribs OR axial OR digital defects))	Main
2022-05-31 12:39:43	12	(Lindane) AND ((craniofacial defects OR skeletal defects OR stylopod OR zeugopod OR sternum OR ribs OR axial OR digital defects))	Main
2022-05-31 12:39:04	2	(Imazalil) AND ((craniofacial defects OR skeletal defects OR stylopod OR zeugopod OR sternum OR ribs OR axial OR digital defects))	Main
2022-05-31 12:37:16	7	(Flusilazole) AND ((craniofacial defects OR skeletal defects OR stylopod OR zeugopod OR sternum OR ribs OR axial OR digital defects))	Main
2022-05-31 12:35:54	2	(Fipronil) AND ((craniofacial defects OR skeletal defects OR stylopod OR zeugopod OR sternum OR ribs OR axial OR digital defects))	Main
2022-05-31 12:35:19	2	(Endrin) AND ((craniofacial defects OR skeletal defects OR stylopod OR zeugopod OR sternum OR ribs OR axial OR digital defects))	Main
2022-05-31 12:26:03	10	(Endosulfan) AND ((craniofacial defects OR skeletal defects OR stylopod OR zeugopod OR sternum OR ribs OR axial OR digital defects))	Main
2022-05-31 12:25:40	2	(Diniconazole) AND ((craniofacial defects OR skeletal defects OR stylopod OR zeugopod OR sternum OR ribs OR axial OR digital defects))	Main
2022-05-31 12:19:14	4	(Deltamethrin) AND ((craniofacial defects OR skeletal defects OR stylopod OR zeugopod OR sternum OR ribs OR axial OR digital defects))	Main
2022-05-31 12:16:19	3	(Cyfluthrin) AND ((craniofacial defects OR skeletal defects OR stylopod OR zeugopod OR sternum OR ribs OR axial OR digital defects))	Main
2022-05-31 11:42:05	3	(Chlorothalonil) AND ((craniofacial defects OR skeletal defects OR stylopod OR zeugopod OR sternum OR ribs OR axial OR digital defects))	Main
2022-05-31 11:23:38	129	(Aspirin) AND ((craniofacial defects OR skeletal defects OR stylopod OR zeugopod OR sternum OR ribs OR axial OR digital defects))	Main
2022-04-07 19:01:34	646	(all-trans-Retinoic acid) AND ((embryo OR embryonic Or embryonal OR embryogenesis OR embryology OR fetus Or fetal OR larvae OR larval OR chick OR Embryonic and Fetal Development[tw]) AND (bone ossification OR paw defects OR bone OR skeletal defects OR axial system))	Main
2021-09-16 12:52:34	247	(all-trans-Retinoic acid) AND ((craniofacial Defects OR skeletal defects OR digital defects))	Main
2021-09-16 12:42:24	9	(all-trans-Retinoic acid) AND ((all-trans-Retinoic acid) AND (axial cauda OR axial thoracic cage OR axial vertebra OR cranial neurocranium OR cranial orofacial)))	Main
2021-09-16 12:27:47	10	(Triticonazole) AND ((Triticonazole) AND (toxicity OR developmental toxicity OR malformations) OR (axial cauda OR axial thoracic cage OR axial vertebra OR cranial neurocranium OR cranial orofacial)))	Main
2021-09-16 12:25:03	2	(Triticonazole) AND ((craniofacial Defects OR skeletal defects OR digital defects))	Main
2021-09-16 12:21:24	23	(Triphenyltin hydroxide) AND ((Triphenyltin hydroxide) AND (developmental toxicity) OR (embryo OR larve OR rat OR mouse OR hamster OR chick OR zebrafish)))	Main
2021-09-16 11:57:24	29	(Triphenyltin hydroxide) AND ((Triphenyltin hydroxide) AND (toxicity OR developmental toxicity OR malformations) OR (axial cauda OR axial thoracic cage OR axial vertebra OR cranial neurocranium OR cranial orofacial)))	Main
2021-09-16 11:54:29	13	(Triflumizole) AND ((Triflumizole) AND (toxicity OR developmental toxicity OR malformations) OR (axial cauda OR axial thoracic cage OR axial vertebra OR cranial neurocranium OR cranial orofacial)))	Main
2021-09-16 11:34:05	13	(Triflumizole) AND ((Triflumizole) AND (toxicity OR developmental toxicity OR malformations) OR (axial cauda OR axial thoracic cage OR axial vertebra OR cranial neurocranium OR cranial orofacial)))	Main
2021-09-16 09:51:37	135	(Triadimefon) AND ((Triadimefon) AND (toxicity OR developmental toxicity OR malformations) OR (axial cauda OR axial thoracic cage OR axial vertebra OR cranial neurocranium OR cranial orofacial)))	Main
2021-09-16 00:39:45	13	(Triadimefon) AND ((craniofacial Defects OR skeletal defects OR digital defects))	Main
2021-09-16 00:24:39	3	(Thiazopyr) AND ((Thiazopyr) AND (toxicity OR developmental toxicity OR malformations) )	Main
2021-09-16 00:23:43	5	(Thiazopyr) AND ((Thiazopyr) AND (developmental toxicity) OR (embryo OR larve OR rat OR mouse OR hamster OR chick OR zebrafish)))	Main
2021-09-16 00:23:10	3	(Thiazopyr) AND ((Thiazopyr) AND (toxicity OR developmental toxicity OR malformations) OR (axial cauda OR axial thoracic cage OR axial vertebra OR cranial neurocranium OR cranial orofacial)))	Main
2021-09-16 00:05:14	5	(Tetraconazole) AND ((Tetraconazole) AND (developmental toxicity) OR (embryo OR larve OR rat OR mouse OR hamster OR chick OR zebrafish)))	Main
2021-09-16 00:00:55	17	(Tetraconazole) AND ((Tetraconazole) AND (toxicity OR developmental toxicity OR malformations) OR (axial cauda OR axial thoracic cage OR axial vertebra OR cranial neurocranium OR cranial orofacial)))	Main
2021-09-15 23:22:57	5	(Tebufenpyrad) AND ((Tebufenpyrad) AND (developmental toxicity) OR (embryo OR larve OR rat OR mouse OR hamster OR chick OR zebrafish)))	Main
2021-09-15 23:17:25	13	(Tebufenpyrad) AND ((Tebufenpyrad) AND (toxicity OR developmental toxicity OR malformations) OR (axial cauda OR axial thoracic cage OR axial vertebra OR cranial neurocranium OR cranial orofacial)))	Main
2021-09-15 21:41:15	34	(S-Bioallethrin) AND ((S-Bioallethrin) AND (developmental toxicity) OR (embryo OR larve OR rat OR mouse OR hamster OR chick OR zebrafish)))	Main
2021-09-15 17:43:06	34	(S-Bioallethrin) AND ((Bioallethrin) AND (developmental toxicity OR embryotoxicity OR malformations) OR (embryo OR larve OR rat OR mouse OR hamster OR chick OR zebrafish)))	Main
2021-09-15 17:36:45	31	(S-Bioallethrin) AND ((Bioallethrin) AND (toxicity OR developmental toxicity OR malformations) OR (axial cauda OR axial thoracic cage OR axial vertebra OR cranial neurocranium OR cranial orofacial)))	Main
2021-09-15 17:30:32	1	(S-Bioallethrin) AND ((S-Bioallethrin) AND (developmental toxicity OR developmental defects) OR (axial cauda OR axial thoracic cage OR axial vertebra OR cranial neurocranium OR cranial orofacial)))	Main
2021-09-15 17:03:28	34	(S-Bioallethrin) AND ((S-Bioallethrin) AND (teratogenicity OR developmental toxicity OR embrytoxicity) OR(embryo OR larve) OR (rat OR mouse OR hamster OR chick)))	Main
2021-09-15 16:53:52	582	(Retinol) AND ((Retinol) AND (teratogenicity OR developmental toxicity OR embrytoxicity)))	Main
2021-09-15 14:33:03	630	(Retinol) AND ((Retinol) AND (developmental defects OR skeletal defects)))	Main
2021-09-15 14:30:50	3951	(Retinol) AND ((Retinol) AND (toxicity OR developmental defects OR skeletal defects) OR (axial cauda OR axial thoracic cage OR axial vertebra OR cranial neurocranium OR cranial orofacial)))	Main
2021-09-15 14:29:02	12	(Retinol) AND ((S-Bioallethrin) AND (toxicity OR developmental defects OR skeletal defects) OR (axial cauda OR axial thoracic cage OR axial vertebra OR cranial neurocranium OR cranial orofacial)))	Main
2021-09-15 12:59:37	125	(Retinol) AND ((retinol (skeletal defects)))	Main
2021-09-15 12:53:55	99	(Retinol) AND ((retinoic acid OR tretinoin (skeletal defects)))	Main
2021-09-15 12:49:33	625	(Raloxifene hydrochloride) AND ((Raloxifene hydrochloride) AND (teratogenicity OR developmental toxicity OR embrytoxicity) OR (embryo OR larve) OR (rat OR mouse OR hamster OR chick))	Main
2021-09-15 12:42:22	2	(Raloxifene hydrochloride) AND ((Raloxifene hydrochloride) AND (teratogenicity OR developmental toxicity OR embrytoxicity)))	Main
2021-09-15 12:11:35	625	(Raloxifene hydrochloride) AND ((Raloxifene hydrochloride) AND (teratogen OR embryo OR larve OR rat OR mouse OR chick OR hamster) OR (teratogenicity OR developmental toxicity OR embrytoxicity)))	Main
2021-09-15 12:01:13	91	(Raloxifene hydrochloride) AND ((Raloxifene hydrochloride) AND (toxicity OR developmental defects OR skeletal defects) OR (axial cauda OR axial thoracic cage OR axial vertebra OR cranial neurocranium OR cranial orofacial)))	Main
2021-09-15 12:00:43	1	(Raloxifene hydrochloride) AND ((craniofacial Defects OR skeletal defects OR digital defects))	Main
2021-09-15 12:00:09	1	(Raloxifene hydrochloride) AND ((embryo OR embryonic Or embryonal OR embryogenesis OR embryology OR fetus Or fetal OR larvae OR larval OR chick OR Embryonic and Fetal Development[tw]) AND (bone ossification OR paw defects OR axial system))	Main
2021-09-15 11:32:24	895	(Pyrimethamine) AND ((Pyrimethamine) AND (teratogen OR embryo OR larve OR rat OR mouse OR chick OR hamster) OR (teratogenicity OR developmental toxicity OR embrytoxicity)))	Main
2021-09-15 10:35:10	333	(Pyrimethamine) AND ((Pyrimethamine) AND (toxicity OR developmental defects OR skeletal defects) OR (axial cauda OR axial thoracic cage OR axial vertebra OR cranial neurocranium OR cranial orofacial)))	Main
2021-09-15 10:29:46	3	(Pyrimethamine) AND ((craniofacial Defects OR skeletal defects OR digital defects))	Main
2021-09-15 10:27:14	1	(Pyrimethamine) AND ((embryo OR embryonic Or embryonal OR embryogenesis OR embryology OR fetus Or fetal OR larvae OR larval OR chick OR Embryonic and Fetal Development[tw]) AND (bone ossification OR paw defects OR axial system))	Main
2021-09-15 09:01:40	32	(Pyridaben) AND ((Pyridaben) AND (teratogen OR embryo OR larve OR rat OR mouse OR chick OR hamster) OR (teratogenicity OR developmental toxicity OR embrytoxicity)))	Main
2021-09-15 08:59:41	2	(Pyridaben) AND ((Pyridaben) AND (teratogenicity OR developmental toxicity OR embrytoxicity)))	Main
2021-09-15 08:55:10	31	(Pyridaben) AND ((Pyridaben) AND (developmental toxicity OR embrytoxicity) OR (embryo OR larve OR rat OR mouse OR chick OR hamster))	Main
2021-09-15 08:34:42	42	(Pyridaben) AND ((Pyridaben) AND (toxicity OR developmental defects OR skeletal defects) OR (axial cauda OR axial thoracic cage OR axial vertebra OR cranial neurocranium OR cranial orofacial)))	Main
2021-09-15 00:06:38	113	(Pyraclostrobin) AND ((Pyraclostrobin) AND (toxicity OR developmental defects OR skeletal defects) OR (axial cauda OR axial thoracic cage OR axial vertebra OR cranial neurocranium OR cranial orofacial)))	Main
2021-09-14 23:29:45	24	(Pyraclostrobin) AND ((Pyraclostrobin) AND (developmental toxicity OR embrytoxicity) OR (embryo OR larve OR rat OR mouse OR chick OR hamster))	Main
2021-09-14 23:14:39	79	(Propiconazole) AND ((Propiconazole) AND (developmental toxicity OR embrytoxicity) OR (embryo OR larve OR rat OR mouse OR chick OR hamster))	Main
2021-09-14 17:17:21	173	(Propiconazole) AND ((Propiconazole) AND (toxicity OR developmental defects OR skeletal defects) OR (axial cauda OR axial thoracic cage OR axial vertebra OR cranial neurocranium OR cranial orofacial)))	Main
2021-09-14 16:42:10	21	(Propargite) AND ((Propargite) AND (toxicity OR developmental defects OR skeletal defects) OR (axial cauda OR axial thoracic cage OR axial vertebra OR cranial neurocranium OR cranial orofacial)))	Main
2021-09-14 16:41:12	1	(Propargite) AND ((craniofacial Defects OR skeletal defects OR digital defects))	Main
2021-09-14 16:31:42	35	(Phorate) AND ((Phorate) AND (developmental toxicity OR embrytoxicity) OR (embryo OR larve OR rat OR mouse OR chick OR hamster))	Main
2021-09-14 16:27:30	59	(Phorate) AND ((Phorate) AND (toxicity OR developmental defects OR skeletal defects) OR (axial cauda OR axial thoracic cage OR axial vertebra OR cranial neurocranium OR cranial orofacial)))	Main
2021-09-14 16:01:17	59	(Phorate) AND ((Phorate) AND (toxicity OR developmental defects OR skeletal defects) OR (axial cauda OR axial thoracic cage OR axial vertebra OR cranial neurocranium OR cranial orofacial)))	Main
2021-09-14 15:58:54	35	(Phorate) AND ((Phorate) AND (developmental toxicity OR embrytoxicity) OR (embryo OR larve OR rat OR mouse OR chick OR hamster))	Main
2021-09-14 15:50:22	76	(Phorate) AND ((Phorate) AND (toxicity OR embrytoxicity) OR (embryo OR larve OR rat OR mouse OR chick OR hamster))	Main
2021-09-14 15:49:15	1	(Phorate) AND ((Phorate) AND (developmental toxicity) OR (axial cauda OR axial thoracic cage OR axial vertebra OR cranial neurocranium OR cranial orofacial)))	Main
2021-09-14 15:19:44	1	(Oxadiazon) AND ((Oxadiazon) AND (developmental toxicity) OR (axial cauda OR axial thoracic cage OR axial vertebra OR cranial neurocranium OR cranial orofacial)))	Main
2021-09-14 15:16:06	32	(Oxadiazon) AND ((Oxadiazon) AND (toxicity OR embrytoxicity) OR (embryo OR larve OR rat OR mouse OR chick OR hamster))	Main
2021-09-14 15:12:58	20	(Oxadiazon) AND ((Oxadiazon) AND (developmental defects) OR (embryo OR larve OR rat OR mouse OR chick OR hamster))	Main
2021-09-14 15:12:16	1	(Oxadiazon) AND ((Oxadiazon) AND (developmental toxicity) OR (axial cauda OR axial thoracic cage OR axial vertebra OR cranial neurocranium OR cranial orofacial)))	Main
2021-09-14 15:08:31	29	(Oryzalin) AND ((Oryzalin [3,5-dinitro-N,N-di(n-propyl)benzensulfanilamide]) AND (developmental defects) OR (embryo OR larve OR rat OR mouse OR chick OR hamster))	Main
2021-09-14 15:02:41	33	(Oryzalin) AND ((Oryzalin) AND (developmental defects) OR (embryo OR larve OR rat OR mouse OR chick OR hamster))	Main
2021-09-14 14:48:32	29	(Oryzalin) AND ((Dinitroaniline Herbicide Oryzalin) AND (developmental defects) OR (embryo OR larve OR rat OR mouse OR chick OR hamster))	Main
2021-09-14 14:36:59	29	(Oryzalin) AND ((Oryzalin) AND (skeletal defects) OR (embryo OR larve OR rat OR mouse OR chick OR hamster))	Main
2021-09-14 12:32:29	183	("N,N-Dimethylformamide"[tw]) AND ((Dimethylformamide) AND (limb bud organ culture) OR (embryo OR larve OR rat OR mouse OR chick OR hamster))	Main
2021-09-14 12:30:32	6000	((dimethylformamide) OR (metabolites of DMF) OR (abnormal development in a limb Bud organ culture))	Main
2021-09-14 12:26:31	3	("N,N-Dimethylformamide"[tw]) AND ((Dimethylformamide (DMF)) AND (teratogen OR developmental toxicity) OR (axial cauda OR axial thoracic cage OR axial vertebra OR cranial neurocranium OR cranial orofacial)))	Main
2021-09-14 12:20:12	32	("N,N-Dimethylformamide"[tw]) AND ((Dimethylformamide) AND (in vitro system) OR (limb bud culture ))	Main
2021-09-14 12:17:13	200	("N,N-Dimethylformamide"[tw]) AND ((Dimethylformamide) AND (in vitro system) OR (embryo limb bud culture OR larve OR rat OR mouse OR chick OR hamster))	Main
2021-09-14 12:13:57	178	("N,N-Dimethylformamide"[tw]) AND ((Dimethylformamide) AND (developmental toxicity of DMF) OR (embryo limb bud culture OR larve OR rat OR mouse OR chick OR hamster))	Main
2021-09-14 12:04:12	184	("N,N-Dimethylformamide"[tw]) AND ((Dimethylformamide) AND (developmental toxicity) OR (embryo OR larve OR rat OR mouse OR chick OR hamster))	Main
2021-09-14 12:01:22	2	("N,N-Dimethylformamide"[tw]) AND ((Dimethylformamide (DMF)) AND (teratogen) OR (axial cauda OR axial thoracic cage OR axial vertebra OR cranial neurocranium OR cranial orofacial)))	Main
2021-09-14 11:54:44	183	("N,N-Dimethylformamide"[tw]) AND ((Dimethylformamide (DMF)) AND (limb defects) OR (embryo OR larve OR rat OR mouse OR chick OR hamster))	Main
2021-09-14 11:50:30	43	("N,N-Dimethylformamide"[tw]) AND ((Dimethylformamide (DMF)) AND (toxicity) AND (embryo OR larve OR rat OR mouse OR chick OR hamster))	Main
2021-09-14 11:46:09	43	("N,N-Dimethylformamide"[tw]) AND ((Dimethylformamide (DMF)) AND (toxicity) AND (embryo OR larve OR rat OR mouse OR chick OR hamster))	Main
2021-09-14 11:45:22	3	("N,N-Dimethylformamide"[tw]) AND ((Dimethylformamide (DMF)) AND (developmental toxicity OR teratogen) OR (axial cauda OR axial thoracic cage OR axial vertebra OR cranial neurocranium OR cranial orofacial)))	Main
2021-09-14 11:34:48	67	("N,N-Dimethylformamide"[tw]) AND ((N,N-Dimethylformamide) AND (toxicity) AND (embryo OR larve OR rat OR mouse OR chick OR hamster))	Main
2021-09-14 11:20:18	8	("N,N-Dimethylformamide"[tw]) AND ((N,N-Dimethylformamide) AND (developmental toxicity OR teratogen) OR (axial cauda OR axial thoracic cage OR axial vertebra OR cranial neurocranium OR cranial orofacial)))	Main
2021-09-14 11:18:14	1	("N,N-Dimethylformamide"[tw]) AND ((craniofacial Defects OR skeletal defects OR digital defects))	Main
2021-09-14 11:15:42	1	(Myclobutanil) AND ((craniofacial Defects OR skeletal defects OR digital defects))	Main
2021-09-14 00:01:04	1	(Myclobutanil) AND ((craniofacial Defects OR skeletal defects OR digital defects))	Main
2021-09-13 23:32:52	568	(Lindane) AND ((Lindane) AND (toxicity) AND (embryo OR larve OR rat OR mouse OR chick OR hamster))	Main
2021-09-13 23:32:38	1	(Lindane) AND ((embryo OR embryonic Or embryonal OR embryogenesis OR embryology OR fetus Or fetal OR larvae OR larval OR chick OR Embryonic and Fetal Development[tw]) AND (bone ossification OR paw defects OR axial system))	Main
2021-09-13 23:31:12	2	(Lindane) AND ((craniofacial Defects OR skeletal defects OR digital defects))	Main
2021-09-13 23:07:22	87	(Lindane) AND ((Lindane) AND (developmental toxicity OR teratogen) OR (axial cauda OR axial thoracic cage OR axial vertebra OR cranial neurocranium OR cranial orofacial)))	Main
2021-09-13 18:09:54	4	(Iprodione) AND ((Iprodione) AND (developmental toxicity OR teratogen) OR (axial cauda OR axial thoracic cage OR axial vertebra OR cranial neurocranium OR cranial orofacial)))	Main
2021-09-13 18:04:38	18	(Iprodione) AND ((Iprodione) AND (toxicity) AND (embryo OR larve OR rat OR mouse OR chick OR hamster))	Main
2021-09-13 17:53:30	30	(Imazalil) AND ((Imazalil) AND (toxicity) AND (embryo OR larve OR rat OR mouse OR chick OR hamster))	Main
2021-09-13 17:33:13	10	(Imazalil) AND ((Imazalil) AND (developmental toxicity OR teratogen) OR (axial cauda OR axial thoracic cage OR axial vertebra OR cranial neurocranium OR cranial orofacial)))	Main
2021-09-13 17:29:47	4	(Forchlorfenuron) AND ((Forchlorfenuron) AND (toxicity) AND (embryo OR larve OR rat OR mouse OR chick OR hamster))	Main
2021-09-13 17:24:58	2	(Forchlorfenuron) AND ((Forchlorfenuron) AND (developmental toxicity OR teratogen) OR (axial cauda OR axial thoracic cage OR axial vertebra OR cranial neurocranium OR cranial orofacial)))	Main
2021-09-13 17:16:39	22	(Flusilazole) AND ((Flusilazole) AND (toxicity) AND (embryo OR larve OR rat OR mouse OR chick OR hamster))	Main
2021-09-13 16:57:15	17	(Flusilazole) AND ((Flusilazole) AND (developmental toxicity OR teratogen) OR (axial cauda OR axial thoracic cage OR axial vertebra OR cranial neurocranium OR cranial orofacial)))	Main
2021-09-13 16:48:05	6	(Flusilazole) AND ((craniofacial Defects OR skeletal defects OR digital defects))	Main
2021-09-13 16:45:19	1	(Flusilazole) AND ((retinoic acid OR tretinoin (skeletal defects)))	Main
2021-09-12 23:05:53	29	(Fluoxastrobin) AND ((Fluoxastrobin) OR (developmental toxicity OR teratogen) OR (axial cauda OR axial thoracic cage OR axial vertebra OR cranial neurocranium OR cranial orofacial)))	Main
2021-09-12 23:03:25	3	(Fluoxastrobin) AND ((Fluoxastrobin) AND (toxicity) AND (embryo OR larve OR rat OR mouse OR chick OR hamster))	Main
2021-09-12 23:02:07	1	(Fluoxastrobin) AND ((Fluoxastrobin) AND (developmental toxicity OR teratogen) OR (axial cauda OR axial thoracic cage OR axial vertebra OR cranial neurocranium OR cranial orofacial)))	Main
2021-09-12 22:58:05	15	(Fipronil) AND ((Fipronil) AND (developmental toxicity) AND (embryo OR larve OR rat OR mouse OR chick OR hamster))	Main
2021-09-12 22:32:10	25	(Fipronil) AND ((Fipronil) AND (developmental toxicity OR teratogen) OR (axial cauda OR axial thoracic cage OR axial vertebra OR cranial neurocranium OR cranial orofacial)))	Main
2021-09-12 21:25:04	80	(Etoxazole) AND ((Etoxazole) OR (axial cauda OR axial thoracic cage OR axial vertebra OR cranial neurocranium OR cranial orofacial OR cranial viscerocranium OR other skeletal defects)))	Main
2021-09-12 21:19:48	14	(Etoxazole) AND ((Etoxazole) AND (craniofacial defects OR axial defects OR vertebrae defects OR supernumerary ribs) OR (skeletal defects OR larve OR embryo OR mouse OR rat OR chicken OR hamster OR zebrafish))))	Main
2021-09-12 17:34:08	138	(Endrin) AND ((Endrin) AND (craniofacial defects OR axial defects OR vertebrae defects OR supernumerary ribs) OR (skeletal defects OR larve OR embryo OR mouse OR rat OR chicken OR hamster OR zebrafish))))	Main
2021-09-12 16:08:14	426	(Endosulfan) AND ((Endosulfan) AND (craniofacial defects OR axial defects OR vertebrae defects OR supernumerary ribs) OR (skeletal defects OR larve OR embryo OR mouse OR rat OR chicken OR hamster OR zebrafish))))	Main
2021-09-12 16:07:57	2	(Endosulfan) AND (((Endosulfan) AND (axial cauda OR axial thoracic cage OR axial vertebra OR cranial neurocranium OR cranial orofacial OR cranial viscerocranium OR other skeletal defects)))	Main
2021-09-12 15:58:59	5	(Endosulfan) AND ((craniofacial Defects OR skeletal defects OR digital defects))	Main
2021-09-12 15:57:46	4	(Diniconazole) AND ((Diniconazole) OR (craniofacial defects OR axial defects OR vertebrae defects OR supernumerary ribs) AND (skeletal defects OR larve OR embryo OR mouse OR rat OR chicken OR hamster OR zebrafish))))	Main
2021-09-12 00:02:28	4	(Diniconazole) AND ((Diniconazole) AND (skeletal defects OR larve OR embryo OR mouse OR rat OR chicken OR hamster OR zebrafish)))	Main
2021-09-11 23:58:16	4	(Diniconazole) AND ((Diniconazole) AND (teratogen OR developmental defects OR skeletal defects) OR (rat OR mice OR hamster OR zebrafish OR embryo OR malformation)))	Main
2021-09-11 23:52:05	94	(Diniconazole) AND ((Diniconazole) OR (rat OR mice OR hamster OR zebrafish OR embryo OR malformation)))	Main
2021-09-11 23:45:26	94	(Diniconazole) AND (((Diniconazole) OR (axial cauda OR axial thoracic cage OR axial vertebra OR cranial neurocranium OR cranial orofacial OR cranial viscerocranium OR other skeletal defects)))	Main
2021-09-11 23:43:39	4	(Diniconazole) AND ((Diniconazole) AND (developmental toxicity) OR (rat OR mice OR hamster OR zebrafish OR embryo OR malformation)))	Main
2021-09-11 23:32:40	25	(Difenoconazole) AND ((Difenoconazole) AND (developmental toxicity) OR (rat OR mice OR hamster OR zebrafish OR embryo OR malformation)))	Main
2021-09-11 23:26:39	4	(Difenoconazole) AND (((Difenoconazole) AND (teratogen OR developmental toxicity OR toixcant OR )) OR (axial cauda OR axial thoracic cage OR axial vertebra OR cranial neurocranium OR cranial orofacial OR cranial viscerocranium OR other skeletal defects)))	Main
2021-09-11 21:23:24	575	(Deltamethrin) AND ((Deltamethrin) AND (developmental toxicity) OR (rat OR mice OR hamster OR zebrafish OR embryo OR malformation)))	Main
2021-09-11 21:05:51	44	(Deltamethrin) AND (((Deltamethrin) AND (teratogen OR developmental toxicity OR toixcant OR )) OR (axial cauda OR axial thoracic cage OR axial vertebra OR cranial neurocranium OR cranial orofacial OR cranial viscerocranium OR other skeletal defects)))	Main
2021-09-11 20:59:43	2	(Deltamethrin) AND ((craniofacial Defects OR skeletal defects OR digital defects))	Main
2021-09-11 19:08:28	68	(Cyfluthrin) AND ((Cyfluthrin) AND (developmental toxicity) OR (rat OR mice OR hamster OR zebrafish OR embryo OR malformation)))	Main
2021-09-11 19:02:15	12	(Cyfluthrin) AND (((Cyfluthrin) AND (teratogen OR developmental toxicity OR toixcant OR )) OR (axial cauda OR axial thoracic cage OR axial vertebra OR cranial neurocranium OR cranial orofacial OR cranial viscerocranium OR other skeletal defects)))	Main
2021-09-11 18:57:08	1	(Cyfluthrin) AND ((embryo OR embryonic Or embryonal OR embryogenesis OR embryology OR fetus Or fetal OR larvae OR larval OR chick OR Embryonic and Fetal Development[tw]) AND (bone ossification OR paw defects OR axial system))	Main
2021-09-11 18:44:27	12	(Clodinafop-propargyl) AND ((Clodinafop-propargyl) AND (toxicity) OR (rat OR mice OR hamster OR zebrafish OR embryo OR malformation)))	Main
2021-09-11 18:42:42	3	(Clodinafop-propargyl) AND ((Clodinafop-propargyl) (rat OR mice OR hamster OR zebrafish OR embryo OR malformation)))	Main
2021-09-11 18:40:15	1	(Clodinafop-propargyl) AND (((Clodinafop-propargyl) AND (teratogen OR developmental toxicity OR toixcant OR )) OR (axial cauda OR axial thoracic cage OR axial vertebra OR cranial neurocranium OR cranial orofacial OR cranial viscerocranium OR other skeletal defects)))	Main
2021-09-11 17:50:51	60	(Chlorothalonil) AND ((Chlorothalonil) (rat OR mice OR hamster OR zebrafish OR embryo OR malformation)))	Main
2021-09-11 17:49:50	1	(Chlorothalonil) AND ((craniofacial Defects OR skeletal defects OR digital defects))	Main
2021-09-11 17:47:11	9	(Bronopol) AND ((Bronopol) AND (developmental toxicity) OR (rat OR mice OR hamster OR zebrafish OR embryo OR malformation)))	Main
2021-09-11 17:40:26	20	(Buprofezin) AND ((Buprofezin) AND (developmental toxicity) OR (rat OR mice OR hamster OR zebrafish OR embryo OR malformation)))	Main
2021-09-11 17:37:19	17	(Buprofezin) AND ((Buprofezin (rat OR mice OR hamster OR zebrafish OR embryo OR malformation)))	Main
2021-09-11 17:26:44	12	(Buprofezin) AND ((Buprofezin (embryo OR malformation)))	Main
2021-09-11 17:18:15	2	(Bronopol) AND ((Bronopol (embryo OR developmental defects OR malformation)))	Main
2021-09-11 17:13:30	21	(Bronopol) AND ((Bronopol (embryo OR defects OR toxicity)))	Main
2021-09-11 17:11:36	20	(Bronopol) AND ((Bronopol (toxicity)))	Main
2021-09-11 17:10:04	7	(Bronopol) AND ((Bronopol (craniofacial defects OR skeletal defects OR larve OR rat OR mouse OR chick OR zebrafish)))	Main
2021-09-11 17:08:23	7	(Bronopol) AND ((Bronopol (embryotoxicity OR larve OR rat OR mouse OR chick OR zebrafish)))	Main
2021-09-11 17:04:42	8	(Bronopol) AND ((Bronopol (embryo OR larve OR rat OR mouse OR chick OR zebrafish)))	Main
2021-09-11 17:00:21	4	(Bromuconazole) AND ((Triazole (toxicity OR larve OR rat OR mouse OR chick OR zebrafish)))	Main
2021-09-11 16:59:06	3	(Bromuconazole) AND ((Triazole (larve OR rat OR mouse OR chick OR zebrafish)))	Main
2021-09-11 16:49:24	3	(Bromuconazole) AND ((Bromuconazole (embryo OR skeletal defects OR rat OR mouse OR larve OR zebrafish)))	Main
2021-09-11 16:47:23	3	(Bromuconazole) AND ((Bromuconazole (toxicity OR skeletal defects OR embryo)))	Main
2021-09-11 16:45:34	2	(Bentazone) AND (((Bentazone) AND (teratogen OR developmental toxicity OR toixcant OR )) OR (axial cauda OR axial thoracic cage OR axial vertebra OR cranial neurocranium OR cranial orofacial OR cranial viscerocranium OR other skeletal defects)))	Main
2021-09-11 16:19:20	3	(Bentazone) AND ((Bentazone (developmental toxicity OR skeletal defects OR embryo)))	Main
2021-09-11 12:05:44	24	(Aspirin) AND (((skeletal development) AND (teratogen OR developmental toxicity OR toixcant OR )) OR (axial cauda OR axial thoracic cage OR axial vertebra OR cranial neurocranium OR cranial orofacial OR cranial viscerocranium OR other skeletal defects)))	Main
2021-09-11 11:17:11	45	(Aspirin) AND ((craniofacial Defects OR skeletal defects OR digital defects))	Main
2021-09-11 10:57:05	6	(Aspirin) AND ((embryo OR embryonic Or embryonal OR embryogenesis OR embryology OR fetus Or fetal OR larvae OR larval OR chick OR Embryonic and Fetal Development[tw]) AND (bone ossification OR paw defects OR axial system))	Main
2021-09-11 00:07:10	39	(all-trans-Retinoic acid) AND (((skeletal development) AND (teratogen OR developmental toxicity OR toixcant OR )) OR (axial cauda OR axial thoracic cage OR axial vertebra OR cranial neurocranium OR cranial orofacial OR cranial viscerocranium OR other skeletal defects)))	Main
2021-09-10 12:23:22	103	(all-trans-Retinoic acid) AND ((embryo OR embryonic Or embryonal OR embryogenesis OR embryology OR fetus Or fetal OR larvae OR larval OR chick OR Embryonic and Fetal Development[tw]) AND (bone ossification OR paw defects OR axial system))	Main
2021-09-09 23:27:41	10	(Allethrin) AND ((pyrethroids(developmental neurotoxicity OR neurotoxicity)))	Main
2021-09-09 23:13:14	9	Developmental Neurotoxicity of Pyrethroid Insecticides in Zebrafish Embryos	Main
2021-09-09 23:12:17	10	(Allethrin) AND ((pyrethroids(developmental neurotoxicity OR neurotoxicity)))	Main
2021-09-09 23:10:35	10	(Allethrin) AND ((pyrethroids(developmental neurotoxicity OR neurotoxicity)))	Main
2021-09-09 23:09:37	2	(Allethrin) AND ((developmental neurotoxicity (pyrethroids)))	Main
2021-09-09 23:08:11	2	(Allethrin) AND ((developmental neurotoxicity (embryo OR mammals OR permethrin OR spasm OR zebrafish OR pyrethroids)))	Main
2021-09-09 23:04:05	265	(Allethrin) AND (((neurotoxicity syndrome OR sdiazepam OR embryo OR mammals OR permethrin OR spasm OR zebrafish OR pyrethroids)))	Main
2021-09-09 23:01:26	247	(Allethrin) AND ((pyrethroid (neurotoxicity syndrome OR sdiazepam OR embryo OR mammals OR permethrin OR spasm OR zebrafish OR pyrethroids)))	Main
2021-09-09 22:59:13	2	(Allethrin) AND ((pyrethroid insecticides (embryo)))	Main
2021-09-09 22:58:17	2	(Allethrin) AND ((pyrethroid insecticides (developmental neurotoxicity OR zebrafish)))	Main
2021-09-09 22:57:36	2	(Allethrin) AND ((pyrethroid insecticides (developmental neurotoxicity OR zebrafish embryos)))	Main
2021-09-09 22:52:45	245	(Allethrin) AND ((pyrethroid (developmental neurotoxicity OR pyrethroid insecticides OR zebrafish embryos)))	Main
2021-09-09 22:41:04	248	(Allethrin) AND ((pyrethroid (zebrafish OR danio rerio OR developmental toxicity OR neurotoxicity OR pesticide OR sodium channel OR diazepam)))	Main
2021-09-09 22:39:06	4	(Allethrin) AND ((pyrethroid (developmental toxicity OR danio rerio)))	Main
2021-09-09 22:37:43	2	(Allethrin) AND ((pyrethroid(developmental neurotoxicity OR zebrafish OR danio rerio)))	Main
2021-09-09 22:37:11	4	(Allethrin) AND ((pyrethroid(developmental toxicity OR zebrafish OR danio rerio)))	Main
2021-09-09 22:35:47	12	(Allethrin) AND ((pyrethroid(developmental toxicity OR zebrafish OR neurotoxicity)))	Main
2021-09-09 22:34:36	13	(Allethrin) AND ((pyrethroid(developmental toxicity OR zebrafish OR embryo OR neurotoxicity)))	Main
2021-09-09 22:33:21	5	(Allethrin) AND ((pyrethroid(developmental toxicity OR zebrafish OR embryo)))	Main
2021-09-09 22:31:50	4	(Allethrin) AND ((pyrethroid(developmental toxicity OR zebrafish embryo)))	Main
2021-09-09 22:31:03	2	(Allethrin) AND ((pyrethroid(developmental neurotoxicity OR zebrafish embryo)))	Main
2021-09-09 22:30:28	2	(Allethrin) AND ((pyrethroids OR allethrin OR pyrethrin (developmental neurotoxicity OR zebrafish embryo)))	Main
2021-09-09 22:29:16	2	(Allethrin) AND ((pyrethroids OR allethrin OR pyrethrin OR deltamethrin OR pyrethrin (developmental neurotoxicity OR zebrafish embryo)))	Main
2021-09-09 22:27:30	73	(Allethrin) AND ((pyrethroids OR allethrin OR pyrethrin OR deltamethrin OR pyrethrin (developmental neurotoxicity OR zebrafish OR larve OR rat OR mice)))	Main
2021-09-09 17:53:58	1	(Allethrin) AND ((pyrethroids OR allethrin OR pyrethrin OR deltamethrin OR pyrethrin (developmental defects)))	Main
2021-09-09 17:51:35	4	(Allethrin) AND ((pyrethroids OR allethrin OR pyrethrin OR deltamethrin OR pyrethrin (developmental toxicity)))	Main
2021-09-09 16:23:29	292	(Allethrin) AND ((pyrethroids OR allethrin OR developmental toxicity))	Main
2021-09-09 16:13:23	76	(Allethrin) AND ((pyrethroids OR allethrin OR skeletal defects (rat OR mouse OR zebrafish OR hamster OR larve)))	Main
2021-09-09 16:01:44	292	(Allethrin) AND ((pyrethroids OR allethrin OR skeletal defects OR paw defects OR digital defects OR fin defects OR ossification))	Main
2021-09-06 23:47:37	76	(Allethrin) AND ((pyrethroids OR allethrin (rat OR mouse OR zebrafish OR hamster OR larve)))	Main
2021-09-06 23:45:41	1	(Allethrin) AND ((pyrethroids (teratogen)))	Main
2021-09-06 23:44:11	2	(Allethrin) AND ((synthetic pyrethroids (developmental toxicity)))	Main
2021-09-06 23:43:39	4	(Allethrin) AND ((allethrin OR synthetic pyrethroids (developmental toxicity)))	Main
2021-09-06 23:42:28	5	(Allethrin) AND ((Allethrin OR synthetic pyrethroids (developmental toxicity OR craniofacial defects OR embryo)))	Main
2021-09-06 23:40:32	1	(Allethrin) AND ((Allethrin (teratogen)))	Main
2021-09-06 23:39:26	2	(Allethrin) AND ((Allethrin (defects)))	Main
2021-09-06 23:37:29	4	(Allethrin) AND ((Allethrin (developmental toxicity OR fin defects OR tail curvature)))	Main
2021-09-06 23:33:14	5	(Allethrin) AND ((Allethrin (embryo OR developmental toxicity OR fin defects OR tail curvature)))	Main
2021-09-06 23:31:12	2	(Allethrin) AND ((Allethrin (embryo)))	Main
2021-09-06 23:25:10	4	(Allethrin) AND ((Allethrin (developmental toxicity)))	Main
2021-09-06 23:19:32	1	(Allethrin) AND ((Allethrin (developmental defects)))	Main
2021-09-06 23:14:40	17	(Allethrin) AND ((craniofacial Defects OR long or short bone defects OR digital defects))	Main
2021-09-06 23:11:40	95	(all-trans-Retinoic acid) AND ((retinoic acid OR tretinoin (skeletal defects)))	Main
2021-09-06 17:06:19	39	(all-trans-Retinoic acid) AND (((skeletal development) AND (teratogen OR developmental toxicity OR toixcant OR )) OR (axial cauda OR axial thoracic cage OR axial vertebra OR cranial neurocranium OR cranial orofacial OR cranial viscerocranium OR other skeletal defects))	Main
2021-09-06 17:01:58	17	(Allethrin) AND ((craniofacial Defects OR long or short bone defects OR digital defects))	Main
2021-01-29 14:06:20	2196	(68-26-8 OR Retinol OR Vitamin A) AND ((transport OR uptake OR storage OR metabolism) AND (pregnancy OR placenta OR placental))	Main
2021-01-29 14:01:40	6436	(68-26-8 OR Retinol OR Vitamin A) AND ((transport OR uptake OR storage OR metabolism) AND (pregnancy OR placenta OR placental OR embryo OR embryonic Or embryonal OR embryogenesis OR embryology OR fetus Or fetal OR larvae OR larval OR chick OR Embryonic and Fetal Development[tw]))	Main
2021-01-29 13:58:45	4330	(302-79-4 OR all-trans-Retinoic acid OR Tretinoin) AND ((transport OR uptake OR storage OR metabolism) AND (pregnancy OR placenta OR placental OR embryo OR embryonic Or embryonal OR embryogenesis OR embryology OR fetus Or fetal OR larvae OR larval OR chick OR Embryonic and Fetal Development[tw]))	Main

## Sheet: Notes
My Notes					Double-click on row to curate				Note: Feel free to delete rows after Row 2, but not columns. Some sample Notes may be displayed.
PMID	yes	no	maybe	Who	Tag	Note	PubYr	Title	Authors	Journal	Other Notes	tiab	When Noted	DOI	Volume	Issue	Pages	PubType	pmc	review	BatchTag	pdf	data
	1			BA	Triflumizole	increased incidences of cervical ribs was seen in the fetuses at the same doses at which maternal toxic effects were noted. In addition, increased incidences of 14th rudimentary ribs were observed at the next highest dose in rat, increased fetal and litter incidences of lumbar ribs in rabbit	2014	Triflumizole; Pesticide Tolerances (US EPA Final Document No 2014-04862)	Not available	US EPA			2011-09-16 11:52:00	https://www.federalregister.gov/documents/2014/03/05/2014-04862/triflumizole-pesticide-tolerances	NA	NA	NA	US Federal Government Report
33202217	1	0	0	BA	All-trans retinoic acid signaling and skeletal development Review Paper	Craniofacial, Axial, Vertebra, Limb defects including paw and digital defects	2021	Retinoid signaling in skeletal development: Scoping the system for predictive toxicology.	Knudsen TB, Pierro JD, Baker NC	Reproductive toxicology (Elmsford, N.Y.)		Retinoid signaling in skeletal development: Scoping the system for predictive toxicology. ABSTRACT: All-trans retinoic acid (ATRA), the biologically active form of vitamin A, is instrumental in regulating the patterning and specification of the vertebrate embryo. Various animal models demonstrate adverse developmental phenotypes following experimental retinoid depletion or excess during pregnancy…	2021-09-06 17:24:18	10.1016/j.reprotox.2020.10.014	99		109-130	jour	0
27187787	1	0	0	BA	Retinoic acid signaling mechanism in mouse model	Axial Patterning	2016	Tgif1 and Tgif2 Regulate Axial Patterning in Mouse.	Melhuish TA, Taniguchi K, Wotton D	PloS one		Tgif1 and Tgif2 Regulate Axial Patterning in Mouse. ABSTRACT: Tgif1 and Tgif2 are transcriptional repressors that inhibit the transcriptional response to transforming growth factor β signaling, and can repress gene expression by direct binding to DNA. Loss of function mutations in TGIF1 are associated with holoprosencephaly (HPE) in humans. In mice, embryos lacking both Tgif1 and Tgif2 fail to co…	2021-09-06 17:26:40	10.1371/journal.pone.0155837	11	5	e0155837	jour	1
21826789	1	0	0	BA	Retinoic acid signaling	Craniofacial development and Skeletogenesis (Chondrogenesis)	2011	Retinoic acid modulates chondrogenesis in the developing mouse cranial base.	Kwon HJ, Shin JO, Lee JM, Cho KW, Lee MJ, Cho SW, Jung HS	Journal of experimental zoology. Part B, Molecular and developmental evolution		Retinoic acid modulates chondrogenesis in the developing mouse cranial base. ABSTRACT: The retinoic acid (RA) signaling pathway is known to play important roles during craniofacial development and skeletogenesis. However, the specific mechanism involving RA in cranial base development has not yet been clearly described. This study investigated how RA modulates endochondral bone development of the…	2021-09-06 17:34:48	10.1002/jez.b.21432	316	8	574-83	jour	0
20801112	1	0	0	BA	Retinoic acid signaling	Axial vertebral development in mice	2010	Growth differentiation factor 11 signaling controls retinoic acid activity for axial vertebral development.	Lee YJ, McPherron A, Choe S, Sakai Y, Chandraratna RA, Lee SJ, Oh SP	Developmental biology		Growth differentiation factor 11 signaling controls retinoic acid activity for axial vertebral development. ABSTRACT: Mice deficient in growth differentiation factor 11 (GDF11) signaling display anterior transformation of axial vertebrae and truncation of caudal vertebrae. However, the in vivo molecular mechanisms by which GDF11 signaling regulates the development of the vertebral column have yet…	2021-09-06 17:36:01	10.1016/j.ydbio.2010.08.022	347	1	195-203	jour	1
20537528	1	0	0	BA	Retinoic acid signaling	Limb bud development, Limb bud development, Limb teratogen	2010	The temporal dynamics of vertebrate limb development, teratogenesis and evolution.	Zeller R	Current opinion in genetics & development		The temporal dynamics of vertebrate limb development, teratogenesis and evolution. ABSTRACT: Recent genetic and functional analysis of vertebrate limb development begins to reveal how the functions of particular genes and regulatory hierarchies can drastically change over time. The temporal and spatial interplay of the two instructive signalling centres are part of a larger signalling system that…	2021-09-06 17:43:40	10.1016/j.gde.2010.04.014	20	4	384-90	jour	0
24954432	1	0	0	BA	All-trans retinoic acid exposure	Axial skeletal defects obsereved in rat (MMC) model	2014	Micro-computed tomography assessment of vertebral column defects in retinoic acid-induced rat model of myelomeningocele.	Barbe MF, Adiga R, Gordiienko O, Pleshko N, Selzer ME, Krynska B	Birth defects research. Part A, Clinical and molecular teratology		Micro-computed tomography assessment of vertebral column defects in retinoic acid-induced rat model of myelomeningocele. ABSTRACT: Myelomeningocele (MMC) is a common congenital malformation and the most severe form of spina bifida characterized by the protrusion of spinal cord and meninges through the spinal defect. Our objective was to improve the assessment of congenital vertebral defects in an…	2021-09-06 17:48:45	10.1002/bdra.23254	100	6	453-62	jour	0
25371368	0	0	1	BA	Retinoic acid siganling	Hindbrain and patterning and skeletal development in zebrafish model	2014	Retinoic acid regulates size, pattern and alignment of tissues at the head-trunk transition.	Lee K, Skromne I	Development (Cambridge, England)		Retinoic acid regulates size, pattern and alignment of tissues at the head-trunk transition. ABSTRACT: At the head-trunk transition, hindbrain and spinal cord alignment to occipital and vertebral bones is crucial for coherent neural and skeletal system organization. Changes in neural or mesodermal tissue configuration arising from defects in the specification, patterning or relative axial placeme…	2021-09-06 17:51:11	10.1242/dev.109603	141	22	4375-84	jour	0
19086026	1	0	0	BA	Retinoic acid siganling	Anterior-posterior patterning including axial and hindlimb defects in mice	2009	Effects of retinoic acid on Dominant hemimelia expression in mice.	Owen MH, Ryan LM, Holmes LB	Birth defects research. Part A, Clinical and molecular teratology		Effects of retinoic acid on Dominant hemimelia expression in mice. ABSTRACT: Dominant hemimelia (Dh) is an autosomal dominant mutation that arose spontaneously in mice. Dh animals are asplenic and they exhibit asymmetric hindlimb defects in association with reduced numbers of lumbar vertebrae. These defects suggest that Dh acts early in embryonic development to affect patterning of the anterior-p…	2021-09-06 17:55:33	10.1002/bdra.20528	85	1	36-41	jour	0
15327485	1	0	0	BA	Retinoic acid	Supernumerary ribs and skeletal defects	2004	Experimental studies on cervical and lumbar ribs in mouse embryos.	Rengasamy P, Padmanabhan RR	Congenital anomalies		Experimental studies on cervical and lumbar ribs in mouse embryos. ABSTRACT: In humans, the presence of cervical and lumbar ribs is of particular clinical significance. However, the relevance of their occurrence in the offspring of experimental animals in reproductive toxicologic studies is poorly understood. Maternal toxicity has been implicated in the etiology but conclusive evidence is lacking…	2021-09-06 18:14:14	10.1111/j.1741-4520.2004.00029.x	44	3	156-71	jour	0
12773776	0	1	0	BA	Retinoic acid	RA exposure did not induce limb or skeletal defects in Xenopus laevis	2003	Comparing the effects of stage and duration of retinoic Acid exposure on amphibian limb development: chronic exposure results in mortality, not limb malformations.	Degitz SJ, Holcombe GW, Kosian PA, Tietge JE, Durhan EJ, Ankley GT	Toxicological sciences : an official journal of the Society of Toxicology		Comparing the effects of stage and duration of retinoic Acid exposure on amphibian limb development: chronic exposure results in mortality, not limb malformations. ABSTRACT: Recently, high frequencies of malformations have been reported in amphibians across the United States. It has been suggested that the malformations may be the result of xenobiotic disruption of retinoid signaling pathways dur…	2021-09-06 21:21:28	10.1093/toxsci/kfg098	74	1	139-46	jour	0
12426472	1	0	0	BA	Retinoic acid and all-trans retinoic acid exposure	lower jaw, caudal fin, and vertebrae malformations in Japanese flounder	2002	Retinoic acid isomers produce malformations in postembryonic development of the Japanese flounder, Paralichthys olivaceus.	Haga Y, Suzuki T, Takeuchi T	Zoological science		Retinoic acid isomers produce malformations in postembryonic development of the Japanese flounder, Paralichthys olivaceus. ABSTRACT: We previously reported that characteristic deformities were induced by retinoic acid (RA) treatment of the Japanese flounder, Paralichthys olivaceus, at 6-9 days post-hatching (dph). To evaluate the toxic potency of nuclear retinoid receptors in induction of deformi…	2021-09-06 21:35:30	10.2108/zsj.19.1105	19	10	1105-12	jour	0
10223710	1	0	0	BA	Retinoic acid treatment	skeletal defects in flounder (Paralichthys olivaceus) embryos.	1999	Retinoic acid given at late embryonic stage depresses sonic hedgehog and Hoxd-4 expression in the pharyngeal area and induces skeletal malformation in flounder (Paralichthys olivaceus) embryos.	Suzuki T, Oohara I, Kurokawa T	Development, growth & differentiation		Retinoic acid given at late embryonic stage depresses sonic hedgehog and Hoxd-4 expression in the pharyngeal area and induces skeletal malformation in flounder (Paralichthys olivaceus) embryos. ABSTRACT: During the development of pharyngeal cartilages, signal molecules, including sonic hedgehog (shh) and various growth factors, as well as Hox genes are expressed in the pharyngeal area. To elucida…	2021-09-06 21:38:12	10.1046/j.1440-169x.1999.00420.x	41	2	143-52	jour	0
9664655	1	0	0	BA	Exogenous Retinoic acid treatment	craniofacial defects, skeletal defects including duplication of pectoral fins and deletions in craniofacial cartilage elements in Fundulus heteroclitus.	1998	Exogenous retinoic acid during gastrulation induces cartilaginous and other craniofacial defects in Fundulus heteroclitus.	Vandersea MW, McCarthy RA, Fleming P, Smith D	The Biological bulletin		Exogenous retinoic acid during gastrulation induces cartilaginous and other craniofacial defects in Fundulus heteroclitus. ABSTRACT: Embryonic levels of retinoic acid (RA) and the response of cells to RA are critical to the normal development of vertebrates. To understand the effects of RA signaling in Fundulus heteroclitus, we exposed embryos to a range of RA concentrations of 2 h during gastrul…	2021-09-06 21:41:35	10.2307/1543098	194	3	281-96	jour	0
9455659	1	0	0	BA	Retinoic acid	limb defects including fore- and hindlimbs, signficant reduction in endochondral ossification, syndactyly	1997	Retinoic acid-induced abnormal development of hindlimb joints in the mouse.	Abu-Hijleh G, Padmanabhan R	European journal of morphology		Retinoic acid-induced abnormal development of hindlimb joints in the mouse. ABSTRACT: Following a single oral dose of 200 mg/kg of retinoic acid (RA) to pregnant TO mice on day 12 of gestation, fetuses were collected on day 18. RA-treatment resulted in a modest increase in embryo resorption, a significant reduction in fetal body weight and a 96% incidence of limb malformations. Both fore- and hin…	2021-09-06 21:44:57	10.1076/ejom.35.5.327.13088	35	5	327-36	jour	0
9380000	1	0	0	BA	Retinoic acid	Eye, Skeletal and Excencephaly defects were observed in the GD 8-10 RA exposure to Rat model	1997	Gestational retinoic acid exposure: a sensitive period for effects on neonatal mortality and cerebellar development.	Holson RR, Gazzara RA, Ferguson SA, Ali SF, Laborde JB, Adams J	Neurotoxicology and teratology		Gestational retinoic acid exposure: a sensitive period for effects on neonatal mortality and cerebellar development. ABSTRACT: This is the first in a series of studies investigating the developmental stage-specific neurobehavioral effects of all-trans retinoic acid (RA) exposure. Because high doses of this compound are known to be lethal to the developing organism, we first conducted a dose-respo…	2021-09-06 21:49:14	10.1016/s0892-0362(97)00039-1	19	5	335-46	jour	0
9142499	1	0	0	BA	Retinoic acid	Exogenous RA treatment duing mouse organogenesis causes craniofacial and axial defects	1997	Contribution of retinoic acid receptor gamma to retinoid-induced craniofacial and axial defects.	Iulianella A, Lohnes D	Developmental dynamics : an official publication of the American Association of Anatomists		Contribution of retinoic acid receptor gamma to retinoid-induced craniofacial and axial defects. ABSTRACT: Exogenous retinoic acid (RA) administered during mouse embryogenesis can alter the pattern of the axial skeleton during two developmental periods: an early window (7 to 8.5 days post-coitum; dpc) and a late window (9.5 to 11.5 dpc). Treatment during the early window results in vertebral home…	2021-09-06 21:51:22	10.1002/(SICI)1097-0177(199705)209:1<92::AID-AJA9>3.0.CO;2-S	209	1	92-104	jour	0
8761883	1	0	0	BA	Retinoic acid receptors (alpha, beta and gamma)	External visceral, skeletal defects, craniofacial and limb defects were obsereved in mice	1996	Pattern of retinoid-induced teratogenic effects: possible relationship with relative selectivity for nuclear retinoid receptors RAR alpha, RAR beta, and RAR gamma.	Elmazar MM, Reichert U, Shroot B, Nau H	Teratology		Pattern of retinoid-induced teratogenic effects: possible relationship with relative selectivity for nuclear retinoid receptors RAR alpha, RAR beta, and RAR gamma. ABSTRACT: Retinoic acid, an oxidative metabolite of vitamin A, is involved in the control of many biological processes including embryonic development. Excess as well as deficiency of retinoids were found to be teratogenic. The effects…	2021-09-06 21:58:02	10.1002/(SICI)1096-9926(199603)53:3<158::AID-TERA3>3.0.CO;2-0	53	3	158-67	jour	0
1358593	1	0	0	BA	Retinoic acid	Craniocaudal, axial patterning, and anterior-posterior vertebrae transformation	1992	Respecification of vertebral identities by retinoic acid.	Kessel M	Development (Cambridge, England)		Respecification of vertebral identities by retinoic acid. ABSTRACT: In higher vertebrates, the formation of the body axis proceeds in a craniocaudal direction during gastrulation. Cell biological evidence suggests that mesoderm formation and specification of axial positions occur simultaneously. Exposure of gastrulating embryos to retinoic acid induces changes in axial patterns, e.g. anterior and…	2021-09-06 22:07:27		115	2	487-501	jour	0
1731397	1	0	0	BA	All-trans retinoic acid	Craniofacial, skeletal vairations including temporal bone defects were observed in cynomolgus monkey	1992	Teratogenicity of all-trans retinoic acid during early embryonic development in the cynomolgus monkey (Macaca fascicularis).	Hendrickx AG, Hummler H	Teratology		Teratogenicity of all-trans retinoic acid during early embryonic development in the cynomolgus monkey (Macaca fascicularis). ABSTRACT: The embryotoxic and teratogenic potential of all-trans retinoic acid was assessed following exposure prior to and during early organogenesis in the cynomolgus monkey (Macaca fascicularis). Sixteen pregnant females were orally administered all-trans retinoic acid (…	2021-09-06 22:09:59	10.1002/tera.1420450106	45	1	65-74	jour	0
2718176	1	0	0	BA	Retinoic acid	Cleft palate, limb bud defects in mice	1989	Retinoic acid and 2,3,7,8-tetrachlorodibenzo-p-dioxin selectively enhance teratogenesis in C57BL/6N mice.	Birnbaum LS, Harris MW, Stocking LM, Clark AM, Morrissey RE	Toxicology and applied pharmacology		Retinoic acid and 2,3,7,8-tetrachlorodibenzo-p-dioxin selectively enhance teratogenesis in C57BL/6N mice. ABSTRACT: TCDD is one of the most toxic man-made compounds and an extremely potent teratogen in mice. Many of its toxic symptoms resemble those seen during vitamin A deficiency. Vitamin A and its derivatives, such as alltrans-retinoic acid (RA), are also teratogenic in mice, as well as many o…	2021-09-06 22:12:15	10.1016/0041-008x(89)90177-4	98	3	487-500	jour	0
2668089	1	0	0	BA	Retinoic acid	inhibits chondrogenesis and myogenesis (in vitro study).	1989	Differential effects of physiological concentrations of retinoic acid in vitro on chondrogenesis and myogenesis in chick craniofacial mesenchyme.	Langille RM, Paulsen DF, Solursh M	Differentiation; research in biological diversity		Differential effects of physiological concentrations of retinoic acid in vitro on chondrogenesis and myogenesis in chick craniofacial mesenchyme. ABSTRACT: Recent studies have shown that in the developing limb bud retinoic acid is a skeletal morphogen at physiological levels, but a potent teratogen at higher levels. Retinoic acid has also been shown to be teratogenic during facial development, bu…	2021-09-06 22:14:30	10.1111/j.1432-0436.1989.tb00817.x	40	2	84-92	jour	0
3157194	1	0	0	BA	Retinoic acid and teratogenic/genetic	Severe limb reduction defects	1985	Skeletal morphogenesis: comparative effects of a mutant gene and a teratogen.	Kochhar DM	Progress in clinical and biological research		Skeletal morphogenesis: comparative effects of a mutant gene and a teratogen. ABSTRACT: As a teratogenic agent retinoic acid (RA) produces severe limb reduction defects if administered at a certain stage of embryonic development. In vitro, RA is able to prevent chondrogenesis and this inhibitory effect is accompanied by the absence of cartilage specific proteoglycans in treated cultures. Such an …	2021-09-06 23:05:34		171		267-81	jour	0
6880596	1	0	0	BA	Retinoic acid	facial skeletal defects in hamsters	1983	Effects of retinoic acid on the development of the facial skeleton in hamsters: early changes involving cranial neural crest cells.	Wiley MJ, Cauwenbergs P, Taylor IM	Acta anatomica		Effects of retinoic acid on the development of the facial skeleton in hamsters: early changes involving cranial neural crest cells. ABSTRACT: Treatment of gravid hamsters with 60/mg of retinoic acid on the 8th day of pregnancy resulted in facial skeleton defects in 100% of the survivors examined by alizarin staining at term. An investigation of the early stages in the development of these malform…	2021-09-06 23:07:28	10.1159/000145741	116	2	180-92	jour	0
7245088	1	0	0	BA	Retinoic acid	Axial skeletal defects, fore- and hindlimbs defects, and cleft palate defects	1981	Teratogenesis of retinoic acid in rats: susceptible stages and suppression of retinoic acid-induced limb malformations by cycloheximide.	Kistler A	Teratology		Teratogenesis of retinoic acid in rats: susceptible stages and suppression of retinoic acid-induced limb malformations by cycloheximide. ABSTRACT: The susceptible stages and the malformation pattern produced by excess retinoic acid were investigated in rat fetuses. Retinoic acid (120 mg/kg body weight, suspended in rape oil) was administered orally to pregnant females on one of the first 20 days …	2021-09-06 23:09:05	10.1002/tera.1420230106	23	1	25-31	jour	0
744951	1	0	0	BA	Retinoic acid	small skeletal blastema and chondrogenesis in the fetal hamster tibia in vivo study	1978	The effect of retinoic acid on chondrogenesis in the fetal hamster tibia in vivo.	Fraser BA, Travill AA	Journal of embryology and experimental morphology		The effect of retinoic acid on chondrogenesis in the fetal hamster tibia in vivo. ABSTRACT: Chondrogenesis in the fetal hamster tibia was examined 24, 36 and 48 h after maternal administration of retinoic acid at a known teratogenic dose (80 mg/kg) on day 10 of gestation. Twenty-four hours after treatment the tibial chondroblasts were more closely packed with less intervening fibrillar or granula…	2021-09-06 23:10:49		48		23-35	jour	0
19861644	1	0	0	BA	Pyrethroids (Allethrins-synthetic version of Pyrethroid)	craniofacial malformations, body axis curvature in zebrafish embryo model	2010	Developmental neurotoxicity of pyrethroid insecticides in zebrafish embryos.	DeMicco A, Cooper KR, Richardson JR, White LA	Toxicological sciences : an official journal of the Society of Toxicology		Developmental neurotoxicity of pyrethroid insecticides in zebrafish embryos. ABSTRACT: Pyrethroid insecticides are one of the most commonly used residential and agricultural insecticides. Based on the increased use of pyrethroids and recent studies showing that pregnant women and children are exposed to pyrethroids, there are concerns over the potential for developmental neurotoxicity. However, t…	2021-09-09 23:19:31	10.1093/toxsci/kfp258	113	1	177-86	jour	1
29427810	1	0	0	BA	Pyrethroids (deltamethrin-synthetic version of Pyrethroid)	shorter body length, smaller eyes, and larger head-body angles were observed exposure to deltamethrin in zebrafish model	2018	Developmental toxicity and neurotoxicity of synthetic organic insecticides in zebrafish (Danio rerio): A comparative study of deltamethrin, acephate, and thiamethoxam.	Liu X, Zhang Q, Li S, Mi P, Chen D, Zhao X, Feng X	Chemosphere		Developmental toxicity and neurotoxicity of synthetic organic insecticides in zebrafish (Danio rerio): A comparative study of deltamethrin, acephate, and thiamethoxam. ABSTRACT: Synthetic organic insecticides, including pyrethroids, organophosphates, neonicotinoids and other types, have the potential to alter the ecosystems and many are harmful to humans. This study examines the developmental tox…	2021-09-09 23:23:01	10.1016/j.chemosphere.2018.01.176	199		16-25	jour	0
21840035	1	0	0	BA	Pyrethroids (cypermethrin-synthetic version of Pyrethroid)	unique phenotype curvature was observed exposure to Pyrethroids (cypermethrin) in zebrafish model	2011	Developmental toxicity of cypermethrin in embryo-larval stages of zebrafish.	Shi X, Gu A, Ji G, Li Y, Di J, Jin J, Hu F, Long Y, Xia Y, Lu C, Song L, Wang S, Wang X	Chemosphere		Developmental toxicity of cypermethrin in embryo-larval stages of zebrafish. ABSTRACT: Cypermethrin, a type II pyrethroid insecticide, is widely used throughout the world in agriculture, forestry, horticulture and homes. Though the neurotoxicity of cypermethrin has been thoroughly studied in adult rodents, little is so far available regarding the developmental toxicity of cypermethrin to fish in …	2021-09-09 23:27:23	10.1016/j.chemosphere.2011.07.024	85	6	1010-6	jour	0
23975936	1	0	0	BA	Retinoic acid	axial defects in zebrafish model	2013	Retinoic acid-dependent regulation of miR-19 expression elicits vertebrate axis defects.	Franzosa JA, Bugel SM, Tal TL, La Du JK, Tilton SC, Waters KM, Tanguay RL	FASEB journal : official publication of the Federation of American Societies for Experimental Biology		Retinoic acid-dependent regulation of miR-19 expression elicits vertebrate axis defects. ABSTRACT: Retinoic acid (RA) is involved in multifarious and complex functions necessary for vertebrate development. RA signaling is reliant on strict enzymatic regulation of RA synthesis and metabolism. Improper spatiotemporal expression of RA during development can result in vertebrate axis defects. microRN…	2021-09-10 14:55:46	10.1096/fj.12-225524	27	12	4866-76	jour	1
22019272	1	0	0	BA	All-trans retinoic acid exposure to mice and zebrafish	Craniosynostosis (developmental skull defects), cranofacial, limb, pectoral fin defects (outgrowths of the cartilaginous endochondral disc into distal-most fin regions in mice and zebrafish)	2011	Craniosynostosis and multiple skeletal anomalies in humans and zebrafish result from a defect in the localized degradation of retinoic acid.	Laue K, Pogoda HM, Daniel PB, van Haeringen A, Alanay Y, von Ameln S, Rachwalski M, Morgan T, Gray MJ, Breuning MH, Sawyer GM, Sutherland-Smith AJ, Nikkels PG, Kubisch C, Bloch W, Wollnik B, Hammerschmidt M, Robertson SP	American journal of human genetics		Craniosynostosis and multiple skeletal anomalies in humans and zebrafish result from a defect in the localized degradation of retinoic acid. ABSTRACT: Excess exogenous retinoic acid (RA) has been well documented to have teratogenic effects in the limb and craniofacial skeleton. Malformations that have been observed in this context include craniosynostosis, a common developmental defect of the sku…	2021-09-10 15:03:13	10.1016/j.ajhg.2011.09.015	89	5	595-606	jour	1
21826789	1	0	0	BA	Retinoic acid	chondrogenesis, craniofacial defects	2011	Retinoic acid modulates chondrogenesis in the developing mouse cranial base.	Kwon HJ, Shin JO, Lee JM, Cho KW, Lee MJ, Cho SW, Jung HS	Journal of experimental zoology. Part B, Molecular and developmental evolution		Retinoic acid modulates chondrogenesis in the developing mouse cranial base. ABSTRACT: The retinoic acid (RA) signaling pathway is known to play important roles during craniofacial development and skeletogenesis. However, the specific mechanism involving RA in cranial base development has not yet been clearly described. This study investigated how RA modulates endochondral bone development of the…	2021-09-10 15:06:07	10.1002/jez.b.21432	316	8	574-83	jour	0
20801112	1	0	0	BA	Retinoic acid	axial development and caudal vertebrae development defects	2010	Growth differentiation factor 11 signaling controls retinoic acid activity for axial vertebral development.	Lee YJ, McPherron A, Choe S, Sakai Y, Chandraratna RA, Lee SJ, Oh SP	Developmental biology		Growth differentiation factor 11 signaling controls retinoic acid activity for axial vertebral development. ABSTRACT: Mice deficient in growth differentiation factor 11 (GDF11) signaling display anterior transformation of axial vertebrae and truncation of caudal vertebrae. However, the in vivo molecular mechanisms by which GDF11 signaling regulates the development of the vertebral column have yet…	2021-09-10 15:08:01	10.1016/j.ydbio.2010.08.022	347	1	195-203	jour	1
20684874	1	0	0	BA	Retinoic acid	hindlimb skeletal defects, poor ossification, RA-induced clubfoot rat model	2010	Retinoic acid retards fetal and hindlimb skeletal development asymmetrically in a retinoic acid-induced clubfoot model.	Liu ZY, Li XD, Chen B, Zheng CY, Zhong YS, Jia YL, Du SX	Experimental and toxicologic pathology : official journal of the Gesellschaft fur Toxikologische Pathologie		Retinoic acid retards fetal and hindlimb skeletal development asymmetrically in a retinoic acid-induced clubfoot model. ABSTRACT: Retinoic acid (RA) has been shown to induce congenital clubfoot in animal models, but it is unknown whether the effect of RA on the formation of clubfoot in vivo results from generalized growth retardation or from the specific effects of hindlimb skeletal development. …	2021-09-10 15:10:33	10.1016/j.etp.2010.05.003	62	6	663-70	jour	0
18927157	1	0	0	BA	Retinoic acid	facial and axial bone defects, fusions of vertebral primordia in zebrafish model	2008	Restriction of retinoic acid activity by Cyp26b1 is required for proper timing and patterning of osteogenesis during zebrafish development.	Laue K, Jänicke M, Plaster N, Sonntag C, Hammerschmidt M	Development (Cambridge, England)		Restriction of retinoic acid activity by Cyp26b1 is required for proper timing and patterning of osteogenesis during zebrafish development. ABSTRACT: Skeletal syndromes are among the most common birth defects. Vertebrate skeletogenesis involves two major cell types: cartilage-forming chondrocytes and bone-forming osteoblasts. In vitro, both are under the control of retinoic acid (RA), but its exa…	2021-09-10 15:13:49	10.1242/dev.021238	135	22	3775-87	jour	1
18927155	1	0	0	BA	Retinoic acid	over-ossification of the entire vertebral column and skeletogenesis in zebrafish model	2008	Retinoic acid and Cyp26b1 are critical regulators of osteogenesis in the axial skeleton.	Spoorendonk KM, Peterson-Maduro J, Renn J, Trowe T, Kranenbarg S, Winkler C, Schulte-Merker S	Development (Cambridge, England)		Retinoic acid and Cyp26b1 are critical regulators of osteogenesis in the axial skeleton. ABSTRACT: Retinoic acid (RA) plays important roles in diverse biological processes ranging from germ cell specification to limb patterning. RA ultimately exerts its effect in the nucleus, but how RA levels are being generated and maintained locally is less clear. Here, we have analyzed the zebrafish stockstei…	2021-09-10 15:15:56	10.1242/dev.024034	135	22	3765-74	jour	0
18703560	1	0	0	BA	Retinoic acid receptor gamma	chondrogenesis, limb bud development	2008	Retinoic acid receptor gamma-induced misregulation of chondrogenesis in the murine limb bud in vitro.	Galdones E, Hales BF	Toxicological sciences : an official journal of the Society of Toxicology		Retinoic acid receptor gamma-induced misregulation of chondrogenesis in the murine limb bud in vitro. ABSTRACT: Vitamin A derivatives modulate gene expression through retinoic acid and rexinoid receptor (RAR/RXR) heterodimers and are indispensable for limb development. Of particular interest, RARgamma is highly expressed in cartilage, a target affected following retinoid-induced limb insult. The …	2021-09-10 22:49:23	10.1093/toxsci/kfn169	106	1	223-32	jour	0
16410076	1	0	0	BA	All-trans retinoic acid	chondrogenesis, limb bud development	2006	All-trans retinoic acid inhibited chondrogenesis of mouse embryonic palate mesenchymal cells by down-regulation of TGF-beta/Smad signaling.	Yu Z, Xing Y	Biochemical and biophysical research communications		All-trans retinoic acid inhibited chondrogenesis of mouse embryonic palate mesenchymal cells by down-regulation of TGF-beta/Smad signaling. ABSTRACT: Chondrogenesis is a critical step in palatogenesis. All-trans retinoic acid (atRA), a vitamin A derivative, is a known teratogenic effector of cleft palate. Here, we evaluated the effects of atRA on the osteo-/chondrogenic differentiation of mouse e…	2021-09-10 22:50:33	10.1016/j.bbrc.2005.12.100	340	3	929-34	jour	0
15327485	1	0	0	BA	Retinoic acid	supernumerary ribs (SNR), increased incidences of cervical ribs, sternal anomalies, cervical arch anomalies with cervical ribs	2004	Experimental studies on cervical and lumbar ribs in mouse embryos.	Rengasamy P, Padmanabhan RR	Congenital anomalies		Experimental studies on cervical and lumbar ribs in mouse embryos. ABSTRACT: In humans, the presence of cervical and lumbar ribs is of particular clinical significance. However, the relevance of their occurrence in the offspring of experimental animals in reproductive toxicologic studies is poorly understood. Maternal toxicity has been implicated in the etiology but conclusive evidence is lacking…	2021-09-10 22:57:28	10.1111/j.1741-4520.2004.00029.x	44	3	156-71	jour	0
12666199	1	0	0	BA	Retinoic acid	celft palated	2003	Differential expression of decorin and biglycan genes during palatogenesis in normal and retinoic acid-treated mice.	Zhang Y, Mori T, Iseki K, Hagino S, Takaki H, Takeuchi M, Hikake T, Tase C, Murakawa M, Yokoya S, Wanaka A	Developmental dynamics : an official publication of the American Association of Anatomists		Differential expression of decorin and biglycan genes during palatogenesis in normal and retinoic acid-treated mice. ABSTRACT: Proteoglycans are involved in secondary palate formation. In the present study, we focused on two small leucine-rich proteoglycans, decorin and biglycan, because they assembled extracellular matrix molecules such as collagens and modulated signaling pathway of transformin…	2021-09-10 23:11:18	10.1002/dvdy.10267	226	4	618-26	jour	0
12505482	1	0	0	BA	Retinoic acid	chondrogenesis, skeletogenesis in chick embryo model	2003	Runx2 expression and action in chondrocytes are regulated by retinoid signaling and parathyroid hormone-related peptide (PTHrP).	Iwamoto M, Kitagaki J, Tamamura Y, Gentili C, Koyama E, Enomoto H, Komori T, Pacifici M, Enomoto-Iwamoto M	Osteoarthritis and cartilage		Runx2 expression and action in chondrocytes are regulated by retinoid signaling and parathyroid hormone-related peptide (PTHrP). ABSTRACT: Runx2 (also known as Cbfa1) is a transcription factor required for chondrocyte maturation and osteoblast differentiation. While there is information on the regulation of its expression during osteogenesis, much less is known about it during cartilage maturatio…	2021-09-10 23:12:28	10.1053/joca.2002.0860	11	1	2021-06-15	jour	0
11430695	1	0	0	BA	Retinoic acid	limb skeletal defects including digital defects, shortening of the long bones and delayed ossification in mouse model	2001	Retinoic acid specifically downregulates Fgf4 and inhibits posterior cell proliferation in the developing mouse autopod.	Hayes C, Morriss-Kay GM	Journal of anatomy		Retinoic acid specifically downregulates Fgf4 and inhibits posterior cell proliferation in the developing mouse autopod. ABSTRACT: Retinoic acid, when administered to pregnant mice on d 11.0 of gestation, causes limb skeletal abnormalities consisting of reduced digital number, shortening of the long bones and delayed ossification. We show here that these effects are correlated with a decrease in …	2021-09-10 23:15:00	10.1046/j.1469-7580.2001.19850561.x	198	Pt 5	561-8	jour	1
10592067	1	0	0	BA	Retinoic acid	malformation in the central nervous system, the branchial archesm neural tube floor plate, excencephaly, otic and optic defects, limb reduplication defects	1999	Retinoic acid acts during peri-implantational development to alter axial and brain formation.	Pauken CM, LaBorde JB, Bolon B	Anatomy and embryology		Retinoic acid acts during peri-implantational development to alter axial and brain formation. ABSTRACT: All-trans retinoid acid (RA) induces a stereotypic spectrum of stage-specific malformations in vertebrate conceptuses. The present work evaluated the anatomic and biochemical effects of exposure to RA in mouse embryos at a peri-implantational stage of development - gestational day (GD) 5. The R…	2021-09-10 23:18:17	10.1007/s004290050311	200	6	645-55	jour	0
10473117	1	0	0	BA	All-trans retinoic acid	severe truncation of the body axis, axial defects	1999	Retinoic acid induces down-regulation of Wnt-3a, apoptosis and diversion of tail bud cells to a neural fate in the mouse embryo.	Shum AS, Poon LL, Tang WW, Koide T, Chan BW, Leung YC, Shiroishi T, Copp AJ	Mechanisms of development		Retinoic acid induces down-regulation of Wnt-3a, apoptosis and diversion of tail bud cells to a neural fate in the mouse embryo. ABSTRACT: The tail bud comprises the caudal extremity of the vertebrate embryo, containing a pool of pluripotent mesenchymal stem cells that gives rise to almost all the tissues of the sacro-caudal region. Treatment of pregnant mice with 100 mg/kg all-trans retinoic aci…	2021-09-10 23:20:20	10.1016/s0925-4773(99)00059-3	84	2021-01-02	17-30	jour	0
10191052	1	0	0	BA	All-trans retinoic acid	limb skeletogenesis inculding endochondral ossification	1999	Retinoid signaling is required for chondrocyte maturation and endochondral bone formation during limb skeletogenesis.	Koyama E, Golden EB, Kirsch T, Adams SL, Chandraratna RA, Michaille JJ, Pacifici M	Developmental biology		Retinoid signaling is required for chondrocyte maturation and endochondral bone formation during limb skeletogenesis. ABSTRACT: Retinoids have long been known to influence skeletogenesis but the specific roles played by these effectors and their nuclear receptors remain unclear. Thus, it is not known whether endogenous retinoids are present in developing skeletal elements, whether expression of t…	2021-09-10 23:22:18	10.1006/dbio.1999.9207	208	2	375-91	jour	0
9882496	1	0	0	BA	Retinoic acid	axial truncation, anencephaly, exencephaly and posterior neural tube defects	1999	A molecular basis for retinoic acid-induced axial truncation.	Iulianella A, Beckett B, Petkovich M, Lohnes D	Developmental biology		A molecular basis for retinoic acid-induced axial truncation. ABSTRACT: Dietary deprivation and gene disruption studies clearly demonstrate that biologically active retinoids, such as retinoic acid (RA), are essential for numerous developmental programs. Similar ontogenic processes are also affected by retinoic acid excess, suggesting that the effects of retinoid administration reflect normal ret…	2021-09-10 23:24:52	10.1006/dbio.1998.9110	205	1	33-48	jour	0
9455659	1	0	0	BA	Retinoic acid	fore- and hind limb defects	1997	Retinoic acid-induced abnormal development of hindlimb joints in the mouse.	Abu-Hijleh G, Padmanabhan R	European journal of morphology		Retinoic acid-induced abnormal development of hindlimb joints in the mouse. ABSTRACT: Following a single oral dose of 200 mg/kg of retinoic acid (RA) to pregnant TO mice on day 12 of gestation, fetuses were collected on day 18. RA-treatment resulted in a modest increase in embryo resorption, a significant reduction in fetal body weight and a 96% incidence of limb malformations. Both fore- and hin…	2021-09-10 23:26:49	10.1076/ejom.35.5.327.13088	35	5	327-36	jour	0
9268571	1	0	0	BA	Retinoic acid	anterior-posterior axis formation and limb bud digital defects in chick embryo model	1997	Retinoic acid changes the proximodistal developmental competence and affinity of distal cells in the developing chick limb bud.	Tamura K, Yokouchi Y, Kuroiwa A, Ide H	Developmental biology		Retinoic acid changes the proximodistal developmental competence and affinity of distal cells in the developing chick limb bud. ABSTRACT: In the developing chick limb bud, retinoic acid (RA) has a striking effect on anteroposterior axis formation, resulting in a duplicated pattern of digits. There is no evidence, however, that RA affects proximodistal axis formation in the developing chick limb b…	2021-09-10 23:28:45	10.1006/dbio.1997.8627	188	2	224-34	jour	0
9207233	1	0	0	BA	Retinoic acid	craniofacial, limb defects	1997	Correlation between loss of middle ear bones and altered goosecoid gene expression in the branchial region following retinoic acid treatment of mouse embryos in vivo.	Zhu CC, Yamada G, Blum M	Biochemical and biophysical research communications		Correlation between loss of middle ear bones and altered goosecoid gene expression in the branchial region following retinoic acid treatment of mouse embryos in vivo. ABSTRACT: The homeobox gene goosecoid marks the Spemann organizer in vertebrate gastrula embryos, and is expressed in the craniofacial region, body wall and limbs during organogenesis. Mouse mutants of goosecoid displayed a variety …	2021-09-10 23:31:50	10.1006/bbrc.1997.6808	235	3	748-53	jour	0
9207233	1	0	0	BA	Retinoic acid	craniofacial, limb defects	1997	Correlation between loss of middle ear bones and altered goosecoid gene expression in the branchial region following retinoic acid treatment of mouse embryos in vivo.	Zhu CC, Yamada G, Blum M	Biochemical and biophysical research communications		Correlation between loss of middle ear bones and altered goosecoid gene expression in the branchial region following retinoic acid treatment of mouse embryos in vivo. ABSTRACT: The homeobox gene goosecoid marks the Spemann organizer in vertebrate gastrula embryos, and is expressed in the craniofacial region, body wall and limbs during organogenesis. Mouse mutants of goosecoid displayed a variety …	2021-09-10 23:31:56	10.1006/bbrc.1997.6808	235	3	748-53	jour	0
9015314	1	0	0	BA	Retinoic acid receptor alpha	limb skeletogenesism pre-and postaxial limb defects, chondrogenesis	1997	Retinoic acid receptor alpha function in vertebrate limb skeletogenesis: a modulator of chondrogenesis.	Cash DE, Bock CB, Schughart K, Linney E, Underhill TM	The Journal of cell biology		Retinoic acid receptor alpha function in vertebrate limb skeletogenesis: a modulator of chondrogenesis. ABSTRACT: Retinoic acid is a signaling molecule involved in the regulation of growth and morphogenesis during development. There are three types of nuclear receptors for all-trans retinoic acid in mammals, RAR alpha, RAR beta, and RAR gamma, which transduce the retinoic acid signal by inducing …	2021-09-10 23:35:19	10.1083/jcb.136.2.445	136	2	445-57	jour	1
9551182	1	0	0	BA	Retinoic acid	axial patterning in zebrafish embryo model	1997	Domains of retinoid signalling and neurectodermal expression of zebrafish otx1 and goosecoid are mutually exclusive.	Joore J, Timmermans A, van de Water S, Folkers GE, van der Saag PT, Zivkovic D	Biochemistry and cell biology = Biochimie et biologie cellulaire		Domains of retinoid signalling and neurectodermal expression of zebrafish otx1 and goosecoid are mutually exclusive. ABSTRACT: Retinoid signalling plays an important role in embryonic pattern formation. Excess of retinoic acid during gastrulation results in axial defects in vertebrate embryos, suggesting that retinoids are involved in early anteroposterior patterning. To study retinoid signalling…	2021-09-10 23:40:00		75	5	601-12	jour	0
8761883	1	0	0	BA	Retinoic acid receptors and all-trans retinoic acid	skeletal defects, mandible, limb malformation, ossification deficiences, defects of the sternebrae and vertebral body	1996	Pattern of retinoid-induced teratogenic effects: possible relationship with relative selectivity for nuclear retinoid receptors RAR alpha, RAR beta, and RAR gamma.	Elmazar MM, Reichert U, Shroot B, Nau H	Teratology		Pattern of retinoid-induced teratogenic effects: possible relationship with relative selectivity for nuclear retinoid receptors RAR alpha, RAR beta, and RAR gamma. ABSTRACT: Retinoic acid, an oxidative metabolite of vitamin A, is involved in the control of many biological processes including embryonic development. Excess as well as deficiency of retinoids were found to be teratogenic. The effects…	2021-09-10 23:48:14	10.1002/(SICI)1096-9926(199603)53:3<158::AID-TERA3>3.0.CO;2-0	53	3	158-67	jour	0
8792611	1	0	0	BA	Retinoic acid receptors and all-trans retinoic acid	skeletal pattern alteration, limb and digital defects	1996	Effects of all-trans-retinoic acid on skeletal pattern, 5'HoxD gene expression, and RAR beta 2/beta 4 promoter activity in embryonic mouse limbs.	Wood HB, Ward SJ, Morriss-Kay GM	Developmental genetics		Effects of all-trans-retinoic acid on skeletal pattern, 5'HoxD gene expression, and RAR beta 2/beta 4 promoter activity in embryonic mouse limbs. ABSTRACT: Mouse embryos were exposed to all-trans-retinoic acid on day 11 or day 12 of development and the resulting skeletal pattern alterations compared with early effects on Hoxd-11 and Hoxd-13 expression domains and RAR-beta 2/beta 4 promoter activi…	2021-09-10 23:50:06	10.1002/(SICI)1520-6408(1996)19:1<74::AID-DVG8>3.0.CO;2-Y	19	1	74-84	jour	0
8792610	1	0	0	BA	Retinoic acid responsive genes	fore-and hindlimb bud defects and endochondral ossification	1996	Restricted expression of a novel retinoic acid responsive gene during limb bud dorsoventral patterning and endochondral ossification.	Chazaud C, Bouillet P, Oulad-Abdelghani M, Dollé P	Developmental genetics		Restricted expression of a novel retinoic acid responsive gene during limb bud dorsoventral patterning and endochondral ossification. ABSTRACT: Using a differential substractive hybridization cloning procedure we have recently identified Stra6 as a novel retinoic acid-induced gene in murine P19 embryonal carcinoma cells. The putative amino acid sequence of Stra6 shows no similarity with previousl…	2021-09-10 23:52:10	10.1002/(SICI)1520-6408(1996)19:1<66::AID-DVG7>3.0.CO;2-Z	19	1	66-73	jour	0
1682132	1	0	0	BA	Retinoic acid	axial patterning in Xenopus embryos	1991	Retinoic acid modifies the pattern of cell differentiation in the central nervous system of neurula stage Xenopus embryos.	Ruiz i Altaba A, Jessell TM	Development (Cambridge, England)		Retinoic acid modifies the pattern of cell differentiation in the central nervous system of neurula stage Xenopus embryos. ABSTRACT: Neural cell markers have been used to examine the effect of retinoic acid (RA) on the development of the central nervous system (CNS) of Xenopus embryos. RA treatment of neurula stage embryos resulted in a concentration-dependent perturbation of anterior CNS develop…	2021-09-10 23:56:16		112	4	945-58	jour	0
2375969	1	0	0	BA	All-trans retinoic acid	skeletal malformation, skeletal patterning, fused metacarpals	1990	Specific effects of retinoic acid on the skeletal morphogenesis of the 11-day mouse embryo forelimb bud in vitro.	Desbiens X, Meunier L, Lassalle B	Biology of the cell		Specific effects of retinoic acid on the skeletal morphogenesis of the 11-day mouse embryo forelimb bud in vitro. ABSTRACT: Using our improved method for culturing 11-day mouse forelimb buds in vitro, we have investigated the effects of a local application of all-trans-retinoic acid (RA) on growth, cartilaginous differentiation and skeletal patterning in the mammalian limb bud. Carrier implants o…	2021-09-11 00:00:32	10.1016/0248-4900(90)90310-y	68	3	213-20	jour	0
2897720	1	0	0	BA	All-trans retinoic acid	skeletal malformation including skull bone ossification, a widening of the frontal and frontoparietal sutures, and microphthalmia in rat and rabbit model	1988	Teratogenicity of N-(4-hydroxyphenyl)-all-trans-retinamide in rats and rabbits.	Kenel MF, Krayer JH, Merz EA, Pritchard JF	Teratogenesis, carcinogenesis, and mutagenesis		Teratogenicity of N-(4-hydroxyphenyl)-all-trans-retinamide in rats and rabbits. ABSTRACT: N-(4-hydroxyphenyl)-all-trans-retinamide (HPR) has potential efficacy in the treatment of dermatologic, arthritic, and neoplastic disorders. The teratogenicity of such a compound is of special concern in light of the known adverse effects of retinoids, in general, on the developing conceptus. In these studie…	2021-09-11 00:04:11	10.1002/tcm.1770080102	8	1	2021-01-11	jour	0
6147029	1	0	0	BA	Retinoic acid	micromelia, digital defects (ectrodactyly and syndactyly) and fore-and hindlimbs defects	1984	Mouse limb bud development in submerged culture: quantitative assessment of the effects of in vivo exposure to retinoic acid.	Kwasigroch TE, Skalko RG, Church JK	Teratogenesis, carcinogenesis, and mutagenesis		Mouse limb bud development in submerged culture: quantitative assessment of the effects of in vivo exposure to retinoic acid. ABSTRACT: Retinoic acid, suspended in cottonseed oil, was administered via gavage to pregnant mice (ICR strain) on day 11 (E 11) of gestation at doses of either 20, 40, or 80 mg/kg. Fetuses were examined for external malformations on day 17 (E 17). Retinoic acid treatment …	2021-09-11 00:06:25	10.1002/tcm.1770040306	4	3	311-26	jour	0
33298461	1	0	0	BA	Retinoic acid	vertebrate axial skeleton formation	2021	Axial skeleton anterior-posterior patterning is regulated through feedback regulation between Meis transcription factors and retinoic acid.	López-Delgado AC, Delgado I, Cadenas V, Sánchez-Cabo F, Torres M	Development (Cambridge, England)		Axial skeleton anterior-posterior patterning is regulated through feedback regulation between Meis transcription factors and retinoic acid. ABSTRACT: Vertebrate axial skeletal patterning is controlled by co-linear expression of Hox genes and axial level-dependent activity of HOX protein combinations. MEIS transcription factors act as co-factors of HOX proteins and profusely bind to Hox complex DN…	2021-09-11 00:13:14	10.1242/dev.193813	148	1		jour	0
24954432	1	0	0	BA	Retinoic acid	anomalies in lumbosacral vertebrae, delayed or nonfused ossification in vertebral bodies, increased fusion of adjacent lateral vertebral elements in rat model	2014	Micro-computed tomography assessment of vertebral column defects in retinoic acid-induced rat model of myelomeningocele.	Barbe MF, Adiga R, Gordiienko O, Pleshko N, Selzer ME, Krynska B	Birth defects research. Part A, Clinical and molecular teratology		Micro-computed tomography assessment of vertebral column defects in retinoic acid-induced rat model of myelomeningocele. ABSTRACT: Myelomeningocele (MMC) is a common congenital malformation and the most severe form of spina bifida characterized by the protrusion of spinal cord and meninges through the spinal defect. Our objective was to improve the assessment of congenital vertebral defects in an…	2021-09-11 00:17:33	10.1002/bdra.23254	100	6	453-62	jour	0
23765990	1	0	0	BA	Retinoic acid	cranial skeletal defects and defects in hindbrain in Rdh10 knockout mice	2013	Investigation of retinoic acid function during embryonic brain development using retinaldehyde-rescued Rdh10 knockout mice.	Chatzi C, Cunningham TJ, Duester G	Developmental dynamics : an official publication of the American Association of Anatomists		Investigation of retinoic acid function during embryonic brain development using retinaldehyde-rescued Rdh10 knockout mice. ABSTRACT: Retinoic acid (RA) signaling controls patterning and neuronal differentiation within the hindbrain, but forebrain RA function remains controversial. RA is produced from metabolism of retinol to retinaldehyde by retinol dehydrogenase (RDH), followed by metabolism of…	2021-09-11 00:19:07	10.1002/dvdy.23999	242	9	1056-65	jour	1
21826789	1	0	0	BA	Retinoic acid	craniofacial defects and skeletogenesis in mouse	2011	Retinoic acid modulates chondrogenesis in the developing mouse cranial base.	Kwon HJ, Shin JO, Lee JM, Cho KW, Lee MJ, Cho SW, Jung HS	Journal of experimental zoology. Part B, Molecular and developmental evolution		Retinoic acid modulates chondrogenesis in the developing mouse cranial base. ABSTRACT: The retinoic acid (RA) signaling pathway is known to play important roles during craniofacial development and skeletogenesis. However, the specific mechanism involving RA in cranial base development has not yet been clearly described. This study investigated how RA modulates endochondral bone development of the…	2021-09-11 00:20:05	10.1002/jez.b.21432	316	8	574-83	jour	0
20801112	1	0	0	BA	Retinoic acid	caudal vertebrae development and axial defects in mice	2010	Growth differentiation factor 11 signaling controls retinoic acid activity for axial vertebral development.	Lee YJ, McPherron A, Choe S, Sakai Y, Chandraratna RA, Lee SJ, Oh SP	Developmental biology		Growth differentiation factor 11 signaling controls retinoic acid activity for axial vertebral development. ABSTRACT: Mice deficient in growth differentiation factor 11 (GDF11) signaling display anterior transformation of axial vertebrae and truncation of caudal vertebrae. However, the in vivo molecular mechanisms by which GDF11 signaling regulates the development of the vertebral column have yet…	2021-09-11 00:21:54	10.1016/j.ydbio.2010.08.022	347	1	195-203	jour	1
14708090	1	0	0	BA	Retinoic acid	skeletal variation observed including supernumerary cervical ribs, C7, C8 vertebrosternal ribs, supernumerary lumbar ribs, vertebral and rib malformation and axial skeletal defects	2003	Axial skeletal and Hox expression domain alterations induced by retinoic acid, valproic acid, and bromoxynil during murine development.	Kawanishi CY, Hartig P, Bobseine KL, Schmid J, Cardon M, Massenburg G, Chernoff N	Journal of biochemical and molecular toxicology		Axial skeletal and Hox expression domain alterations induced by retinoic acid, valproic acid, and bromoxynil during murine development. ABSTRACT: Retinoic acid (RA) alters the developmental fate of the axial skeletal anlagen. "Anteriorizations" or "posteriorizations," the assumption of characteristics of embryonic areas normally anterior or posterior to the affected tissues, are correlated with a…	2021-09-11 00:26:05	10.1002/jbt.10098	17	6	346-56	jour	0
744951	1	0	0	BA	Retinoic acid	chondrogenesis and skeletal defects in hamster	1978	The effect of retinoic acid on chondrogenesis in the fetal hamster tibia in vivo.	Fraser BA, Travill AA	Journal of embryology and experimental morphology		The effect of retinoic acid on chondrogenesis in the fetal hamster tibia in vivo. ABSTRACT: Chondrogenesis in the fetal hamster tibia was examined 24, 36 and 48 h after maternal administration of retinoic acid at a known teratogenic dose (80 mg/kg) on day 10 of gestation. Twenty-four hours after treatment the tibial chondroblasts were more closely packed with less intervening fibrillar or granula…	2021-09-11 00:37:05		48		23-35	jour	0
19467286	1	0	0	BA	Aspirin (acetylsalicylic acid)	Skeletal anomalies including fused ribs, incomplete ossification of the cervical arch, absent body of thoracic or lumbar vertebra, deformation of lumbar arch, and cartilaginous changes in vertebrae, paw and ribs	2009	A comparative investigation of fetal skeletal anomalies in rats induced by acetylsalicylic acid with single- and double-staining techniques.	Dodo T, Fukuta T, Uchida K, Mineshima H, Okuda Y, Okada F, Katsutani N, Hirano K, Aoki T	Regulatory toxicology and pharmacology : RTP		A comparative investigation of fetal skeletal anomalies in rats induced by acetylsalicylic acid with single- and double-staining techniques. ABSTRACT: Acetylsalicylic acid (ASA) at single doses of 125, 250, and 500mg/kg was administered to pregnant rats on Gestation Day (GD) 10, and skeletal changes in fetuses harvested on GD 20 and pups on post-natal (PN) Day 21 were evaluated. Changes in cartil…	2021-09-11 11:11:47	10.1016/j.yrtph.2009.05.014	54	3	308-13	jour	0
1783044	1	0	0	BA	Aspirin (acetylsalicylic acid)	micromelia and phocomelia skeletal defects	1991	The effect of acetylsalicylic acid on the development of the skeletal system in rats.	Tátrai E, Ungváry G	Experimental pathology		The effect of acetylsalicylic acid on the development of the skeletal system in rats. ABSTRACT: The authors wished to clarify the cause of micro- and phocomelia developing in rat fetuses following administration of acetylsalicylic acid. It has been proved by histological examinations that the positive ground substance of the epiphyseal cartilage, detected by Rivanol reaction, became disarranged o…	2021-09-11 11:13:01	10.1016/s0232-1513(11)80138-6	43	2021-01-02	33-6	jour	0
3798362	1	0	0	BA	Aspirin	skeletal malformations including external and visceral malformation, delayed ossification	1986	Teratogenic effects on the CD-1 mouse embryo exposed to concurrent doses of ethanol and aspirin.	Guy JF, Sucheston ME	Teratology		Teratogenic effects on the CD-1 mouse embryo exposed to concurrent doses of ethanol and aspirin. ABSTRACT: Human fetal alcohol syndrome characteristics have been seen in the mouse fetus by several investigators who dosed the dam with only one or two doses of alcohol. The purpose of this study was to determine if the fetal effects of acute doses of alcohol (ethanol) are altered by aspirin. CD-1 mi…	2021-09-11 11:15:16	10.1002/tera.1420340304	34	3	249-61	jour	0
6484857	1	0	0	BA	Aspirin	skull bone defects and skeletal malformations	1984	Novel accessory skull bone in fetal rats after exposure to aspirin.	Mitala JJ, Boardman JP, Carrano RA, Iuliucci JD	Teratology		Novel accessory skull bone in fetal rats after exposure to aspirin. ABSTRACT: Aspirin was administered by oral gavage to 25 gravid Sprague-Dawley rats on gestation day 10, as a single dose of 500 mg/kg, in a concentration of 50 mg/ml. The aspirin was suspended in a mixture of 0.5% w/v hydroxypropylmethylcellulose (Methocel E-4M) and 0.1% w/v polysorbate 80 (Tween 80). A control group of 25 gravid…	2021-09-11 11:16:42	10.1002/tera.1420300113	30	1	95-8	jour	0
12852482	0	1	0	BA	Aspirin	negative in rabbits	2003	Comparison of the developmental toxicity of aspirin in rabbits when administered throughout organogenesis or during sensitive windows of development.	Cappon GD, Gupta U, Cook JC, Tassinari MS, Hurtt ME	Birth defects research. Part B, Developmental and reproductive toxicology		Comparison of the developmental toxicity of aspirin in rabbits when administered throughout organogenesis or during sensitive windows of development. ABSTRACT: A review of the nonsteroidal anti-inflammatory drug (NSAID) literature suggested occurrences of low-level incidences of cardiovascular and midline defects in rabbit fetuses exposed in utero. Aspirin (acetylsalicylic acid, ASA) is a widely …	2021-09-11 11:23:43	10.1002/bdrb.10004	68	1	38-46	jour	0
11283971	1	0	0	BA	Aspirin and caffeine co-exposure	skeletal defects	2001	Interactions in developmental toxicology: combined action of restraint stress, caffeine, and aspirin in pregnant mice.	Colomina MT, Albina ML, Sanchez DJ, Domingo JL	Teratology		Interactions in developmental toxicology: combined action of restraint stress, caffeine, and aspirin in pregnant mice. ABSTRACT: Stress can result in an increased use of substances such as caffeine and aspirin. The effect of maternal stress on concurrent exposure to caffeine and aspirin on prenatal development was assessed in mice.On gestational day 9, mice were assigned to three treatment groups…	2021-09-11 11:25:27	10.1002/tera.1025	63	3	144-51	jour	0
9500486	1	0	0	BA	Aspirin and hypothermia-induced defects	external, visceral and skeletal defects	1998	Aspirin pretreatment potentiates hyperthermia-induced teratogenesis in the mouse.	Tiboni GM, Iammarrone E, Piccirillo G, Liberati M, Bellati U	American journal of obstetrics and gynecology		Aspirin pretreatment potentiates hyperthermia-induced teratogenesis in the mouse. ABSTRACT: Our purpose was to investigate the effect of aspirin pretreatment on hyperthermia-induced teratogenesis. The rationale for the study was based on the growing evidence that prostaglandin pathway may be involved in the cellular response to the thermic injury.On gestation day 8.5 Swiss mice were treated with …	2021-09-11 11:27:26	10.1016/s0002-9378(98)80012-4	178	2	270-9	jour	0
7502240	1	0	0	BA	Aspirin and alcohol	cleft palate, limb and digital malformations	1995	Aspirin-alcohol interaction in the production of cleft palate and limb malformations in the TO mouse.	Padmanabhan R, Pallot DJ	Teratology		Aspirin-alcohol interaction in the production of cleft palate and limb malformations in the TO mouse. ABSTRACT: Our objective in the present study was to determine the effects of alcohol on stages when the limb buds and renal primordia develop in the TO mouse and to see if aspirin pretreatment would prevent these organ systems from being malformed as was shown by Randall et al. ('91) in the C57 m…	2021-09-11 11:29:19	10.1002/tera.1420510606	51	6	404-17	jour	0
7889808	1	0	0	BA	Aspirin and alcohol	neural tube defects, craniofacial defects, exencephaly	1994	Effect of pre-treatment with aspirin on alcohol-induced neural tube defects in the TO mouse fetuses.	Padmanabhan R, Wasfi IA, Craigmyle MB	Drug and alcohol dependence		Effect of pre-treatment with aspirin on alcohol-induced neural tube defects in the TO mouse fetuses. ABSTRACT: This study was planned to investigate the effects of ethanol on the genetic susceptibility of the TO mouse to neural tube malformations and to determine the ameliorative effects, if any, of aspirin a potent prostaglandin inhibitor. The TO mouse exhibits a spontaneous incidence of 3.6% ex…	2021-09-11 11:31:16	10.1016/0376-8716(94)90143-0	36	3	175-86	jour	0
7908815	1	0	0	BA	Aspirin (acetylsalicylic acid)	external, skeletal and visceral malformations	1994	Influence of protein malnutrition on teratogenicity of acetylsalicylic acid in rats.	Hamed MR, al-Assy YS, Ezzeldin E	Human & experimental toxicology		Influence of protein malnutrition on teratogenicity of acetylsalicylic acid in rats. ABSTRACT: The effect of protein malnutrition (PM) on the embryotoxicity and teratogenicity of aspirin in rats has been studied. Protein malnourishment was produced from Days 7 to 21 of gestation by limiting the casein content of the diet to 5% in comparison to 20% for the normal animals. Six dose levels of aspiri…	2021-09-11 11:33:49	10.1177/096032719401300204	13	2	83-8	jour	0
8485562	1	0	0	BA	Aspirin	skeletal deformity of two thoracic hemivertebrae in human pregnancy	1993	Anticardiolipin syndrome, aspirin therapy and fetal malformation.	Chakravarty K, Merry P	Lupus		Anticardiolipin syndrome, aspirin therapy and fetal malformation. ABSTRACT: A patient with systemic lupus erythematosus and elevated cardiolipin antibody levels was given low-dose aspirin therapy prior to and throughout her third pregnancy to minimize the risk of miscarriage. She delivered a boy at 38 weeks with the skeletal deformity of two thoracic hemivertebrae. The putative role of aspirin ca…	2021-09-11 11:35:31	10.1177/096120339300200111	2	1	61-2	jour	0
1731396	1	0	0	BA	Aspirin preatment and Isotretinoin	craniofacial and limb defects	1992	Inhibition of isotretinoin teratogenicity by acetylsalicylic acid pretreatment in mice.	Kubow S	Teratology		Inhibition of isotretinoin teratogenicity by acetylsalicylic acid pretreatment in mice. ABSTRACT: Although isotretinoin (ITR) has been suggested to cause malformations via cytopathic effects on embryonic cells, the molecular mechanisms of ITR cytotoxicity in teratogenesis are not clear. Since ITR undergoes metabolism by prostaglandin synthase to a potentially cytotoxic peroxyl free radical, the p…	2021-09-11 11:46:07	10.1002/tera.1420450105	45	1	55-63	jour	0
7143483	1	0	0	BA	Aspirin	skeletal malformations including cleft palate, extra ribs, fused or missing ribs, extra thoracic and lumbar vertebrae, split vertebral centra and missing vertebrae in rat	1982	Comparison of teratogenic effects of aspirin and hydroxyurea in the Fischer 344 and Wistar strains.	DePass LR, Weaver EV	Journal of toxicology and environmental health		Comparison of teratogenic effects of aspirin and hydroxyurea in the Fischer 344 and Wistar strains. ABSTRACT: The Fischer 344 rat is being used increasingly in toxicology studies. There have been few reports in which rats of this strain were used in teratology and reproduction studies, but comparison of teratologic data with other toxic and points and kinetic information would be greatly facilita…	2021-09-11 12:00:19	10.1080/15287398209530252	10	2	297-305	jour	0
7129246	1	0	0	BA	Aspirin	skeletal anomalies (wavy rib and asymmetry of sternebra) in rat	1982	[Studies on the pharmacological bases of fetal toxicity of drugs. (I). Relation of fetal toxicity and tissue concentration of acetylsalicylic acid with pyrogen in pregnant rats].	Itami T, Kanoh S	Nihon yakurigaku zasshi. Folia pharmacologica Japonica		[Studies on the pharmacological bases of fetal toxicity of drugs. (I). Relation of fetal toxicity and tissue concentration of acetylsalicylic acid with pyrogen in pregnant rats]. ABSTRACT: The mechanism for the enhancing effect of pyrogen (lipopolysaccharide, LPS) on the fetal toxicity of acetylsalicylic acid (ASA) was studied in pregnant rats. The lethality of ASA was significantly enhanced by L…	2021-09-11 12:01:39		79	5	357-67	jour	0
315476	1	0	0	BA	Aspirin	skeletal anomalies and malformation of other organ system	1979	[Reproduction study of 4-ethoxy-2-methyl-5-morpholino-3(2H)-pyridazinone (M73101) in rats (II). Administration of M73101 during the period of major organogenesis (author's transl)].	Tanigawa H, Obori R, Tanaka H, Yoshida J, Kosazuma T	The Journal of toxicological sciences		[Reproduction study of 4-ethoxy-2-methyl-5-morpholino-3(2H)-pyridazinone (M73101) in rats (II). Administration of M73101 during the period of major organogenesis (author's transl)]. ABSTRACT: Pregnant female rats were given orally M73101 (0,100,250 and 600 mg/kg) or aspirin (225 mg/kg) on gestational days 7 to 17. About two-thirds of treated females in each group were sacrificed at day 21 of preg…	2021-09-11 12:04:31	10.2131/jts.4.175	4	2	175-200	jour	0
3379236	1	0	0	BA	Aspirin	supernumerary ribs in rat model	1988	The post-natal fate of supernumerary ribs in rat teratogenicity studies.	Wickramaratne GA	Journal of applied toxicology : JAT		The post-natal fate of supernumerary ribs in rat teratogenicity studies. ABSTRACT: A common occurrence in rat teratology studies, supernumerary ribs, have been considered to be indicative of teratogenicity by some authors but not to be so indicative by others. As a teratogenic event is, by definition a permanent change, a study to follow the fate of supernumerary ribs in the development of adulth…	2021-09-11 12:07:05	10.1002/jat.2550080205	8	2	91-4	jour	0
27913070	1	0	0	BA	Bentazone (Basagran)	scoliosis (abnormal lateral curvature of the spine) in zebrafish model	2017	Basagran® induces developmental malformations and changes the bacterial community of zebrafish embryos.	Oliveira JMM, Galhano V, Henriques I, Soares AMVM, Loureiro S	Environmental pollution (Barking, Essex : 1987)		Basagran® induces developmental malformations and changes the bacterial community of zebrafish embryos. ABSTRACT: This study aimed to assess the effects of Basagran® on zebrafish (Danio rerio) embryos. The embryos were exposed to Basagran® at concentrations ranging from 120.0 to 480.6 mg/L, and the effects on embryo development (up to 96 h) and bacterial communities of 96 h-larvae were assessed. …	2021-09-11 16:43:57	10.1016/j.envpol.2016.10.028	221		52-63	jour	0
3395183	1	0	0	BA	Bentazone (Basagran)	skeletal variations and patterning including bone defects	1988	Teratological effects of pesticide (basagran) on embryo of albino rat.	el-Mahdi MM, Lotfi MM	Archiv fur experimentelle Veterinarmedizin		Teratological effects of pesticide (basagran) on embryo of albino rat. ABSTRACT: NOABSTRACT. No abstract found. KEYWORDS: Benzothiadiazines, Herbicides, bentazone, Abnormalities, Drug-Induced, Animals, Benzothiadiazines/toxicity, Bone and Bones/abnormalities/embryology, Embryo, Mammalian/drug effects, Female, Herbicides/toxicity, Pregnancy, Rats	2021-09-11 16:44:48		42	2	261-6	jour	0
24098390	1	0	0	BA	Buprofezin	irregular head shape, lordosis (inward curve of the spine) defects in zebrafish model	2013	Toxicity of buprofezin on the survival of embryo and larvae of African catfish, Clarias gariepinus (Bloch).	Marimuthu K, Muthu N, Xavier R, Arockiaraj J, Rahman MA, Subramaniam S	PloS one		Toxicity of buprofezin on the survival of embryo and larvae of African catfish, Clarias gariepinus (Bloch). ABSTRACT: Buprofezin is an insect growth regulator and widely used insecticide in Malaysia. The present study evaluated the toxic effects of buprofezin on the embryo and larvae of African catfish (Clarias gariepinus) as a model organism. The embryos and larvae were exposed to 7 different co…	2021-09-11 17:34:22	10.1371/journal.pone.0075545	8	10	e75545	jour	1
33206784	1	0	0	BA	Chlorothalonil	skeletal malformations including absence of xiphoid process, malformation of the supraoccipital, absence of caudal vertebrae, incomplete ossification and malformation of xiphoid process	2020	Maternal and developmental toxicity after exposure to formulation of chlorothalonil and thiophanate-methyl during organogenesis in rats.	Silva JND, Monteiro NR, Antunes PA, Favareto APA	Anais da Academia Brasileira de Ciencias		Maternal and developmental toxicity after exposure to formulation of chlorothalonil and thiophanate-methyl during organogenesis in rats. ABSTRACT: Chlorothalonil and thiophanate-methyl are fungicides widely used in agriculture. The aim of this study was to assess maternal toxicity and embryotoxic potential of exposure to chlorothalonil and thiophanate-methyl during organogenesis period in rats. P…	2021-09-11 18:14:57	10.1590/0001-3765202020191026	92	4	e20191026	jour	0
32313977	1	0	0	BA	Chlorothalonil	tail/axial flexures defects in native amphibian Rhinella arenarum (Ra) species	2021	Developmental Toxicity Assessment of a Chlorothalonil-Based Fungicide in a Native Amphibian Species.	Acquaroni M, Svartz G, Pérez Coll C	Archives of environmental contamination and toxicology		Developmental Toxicity Assessment of a Chlorothalonil-Based Fungicide in a Native Amphibian Species. ABSTRACT: The toxicity of a commercial formulation of the fungicide chlorothalonil in sensitive stages of the native amphibian Rhinella arenarum (Ra) was assessed by means continuous treatments from embryo and larval development and 24-h pulse exposures evaluating acute and chronic lethal and subl…	2021-09-11 18:18:40	10.1007/s00244-020-00734-x	80	4	680-690	jour	0
23866729	1	0	0	BA	Chlorothalonil	tail degeneration and reduced tail length and gut malformations in Xenopus laevis embryos and larve	2013	Effects of chlorothalonil on development and growth of amphibian embryos and larvae.	Yu S, Wages MR, Cobb GP, Maul JD	Environmental pollution (Barking, Essex : 1987)		Effects of chlorothalonil on development and growth of amphibian embryos and larvae. ABSTRACT: Chlorothalonil is a broad spectrum fungicide widely used in agricultural and urban environments, yet little is known regarding its effects on amphibians. We examined effects of chlorothalonil on growth, malformations, and mortality in embryos and larvae of Xenopus laevis and Spea multiplicata, and asses…	2021-09-11 18:24:19	10.1016/j.envpol.2013.06.017	181		329-34	jour	0
23885413	0	0	1	BA	Chlorothalonil	chlorothalonil containing fungicide formulation-induced malformations in chick embryo model	2012	Toxicity of chlorothalonil containing formulation and Cu-sulphate to chicken.	Budai P, Szabó R, Lehel J, Kormos E, Takács A, Tatai A, Somody G	Communications in agricultural and applied biological sciences		Toxicity of chlorothalonil containing formulation and Cu-sulphate to chicken. ABSTRACT: The agrochemicals are being used increasing amounts in plant protection. The plant protection must pay close attention to the decrease or complete elimination of the damage to the environment which affects wildlife, because the cultivated plants provided not only feedstuffs for wild birds but a living and hatc…	2021-09-11 18:26:22		77	4	449-54	jour	0
16607634	0	1	0	BA	Chlorothalonil	Not teratogenic in CD-1 mice strain	2006	Embryotoxicity of oral administered chlorothalonil in mice.	Farag AT, Karkour TA, El Okazy A	Birth defects research. Part B, Developmental and reproductive toxicology		Embryotoxicity of oral administered chlorothalonil in mice. ABSTRACT: Chlorothalonil (2,4,5,6-tetrachloroisophthalonitril), the nephrotoxic fungicide, was examined for its potential to produce developmental toxicity in mice after oral administration.Pregnant ICR (CD-1) mice were given sublethal doses of 0 (corn oil), 100, 400, and 600 mg/kg/day chlorothalonil by gavage on gestation days (GD) 6-15…	2021-09-11 18:34:05	10.1002/bdrb.20074	77	2	104-9	jour	0
21495064	1	0	0	BA	Clodinafop-propargyl	embryos with fin gap defects in ventral tail and embryos were born with coiled tail in zebrafish model	2011	Waterborne exposure to clodinafop-propargyl disrupts the posterior and ventral development of zebrafish embryos.	Gui W, Dong Q, Zhou S, Wang X, Liu S, Zhu G	Environmental toxicology and chemistry		Waterborne exposure to clodinafop-propargyl disrupts the posterior and ventral development of zebrafish embryos. ABSTRACT: Clodinafop-propargyl, an aryloxyphenoxypropionate herbicide, is widely used for the control of annual grasses. However, research focusing on the ecotoxicity of this herbicide is limited. The present study employed zebrafish (Danio rerio) as a model to investigate its developm…	2021-09-11 18:42:35	10.1002/etc.549	30	7	1576-81	jour	0
20103581	1	0	0	BA	Cyfluthrin	reduced ossification of skull bones, widened cranial sutures, short or absent ribs, hydrocephaly of the ventricles, microphthalmia, anophthalmia in mouse model	2010	Evaluation of teratogenic potential of cyfluthrin, a synthetic pyrethroid in Swiss albino mice.	Syed F, Soni I, John PJ, Bhatnagar P	Toxicology and industrial health		Evaluation of teratogenic potential of cyfluthrin, a synthetic pyrethroid in Swiss albino mice. ABSTRACT: A toxicity study was planned to assess the teratogenic potential of cyfluthrin that is widely used as a household insecticide to control mosquitoes, flies and cockroaches. Pregnant Swiss albino mice of one group were orally administered two doses of the pesticide (16 mg/kg and 32 mg/kg body w…	2021-09-11 19:02:06	10.1177/0748233709360199	26	2	105-11	jour	0
21148197	1	0	0	BA	Cyfluthrin	skeletal aberrations observed included poor ossification of the skull and phalanges and short ribs in mouse model	2011	Perinatal toxicity of cyfluthrin in mice: developmental and behavioral effects.	Soni I, Syed F, Bhatnagar P, Mathur R	Human & experimental toxicology		Perinatal toxicity of cyfluthrin in mice: developmental and behavioral effects. ABSTRACT: The present study was undertaken to evaluate the teratogenic and behavioral effects of perinatal exposure to cyfluthrin (Synthetic Pyrethroid) on mice offspring. Humans are exposed to this compound as it is widely used in various household insecticide formulations and in public health programmes. Pregnant fe…	2021-09-11 19:07:24	10.1177/0960327110391386	30	8	1096-105	jour	0
19861644	1	0	0	BA	Deltamethrin	craniofacial abnormalities and body axis curvature in zebrafish model	2010	Developmental neurotoxicity of pyrethroid insecticides in zebrafish embryos.	DeMicco A, Cooper KR, Richardson JR, White LA	Toxicological sciences : an official journal of the Society of Toxicology		Developmental neurotoxicity of pyrethroid insecticides in zebrafish embryos. ABSTRACT: Pyrethroid insecticides are one of the most commonly used residential and agricultural insecticides. Based on the increased use of pyrethroids and recent studies showing that pregnant women and children are exposed to pyrethroids, there are concerns over the potential for developmental neurotoxicity. However, t…	2021-09-11 21:01:59	10.1093/toxsci/kfp258	113	1	177-86	jour	1
30553213	1	0	0	BA	Deltamethrin	body axis curvature in zebrafish model	2019	Behavioral, molecular and physiological responses of embryo-larval zebrafish exposed to types I and II pyrethroids.	Awoyemi OM, Kumar N, Schmitt C, Subbiah S, Crago J	Chemosphere		Behavioral, molecular and physiological responses of embryo-larval zebrafish exposed to types I and II pyrethroids. ABSTRACT: Pyrethroids are potent neurotoxicants that may elicit multiple pathways of toxicity in non-target organisms. Comparative studies on the mechanistic and developmental effects of types I and II pyrethroids against non-target aquatic species are limited. This study assessed t…	2021-09-11 21:09:00	10.1016/j.chemosphere.2018.12.026	219		526-537	jour	0
30537588	1	0	0	BA	Deltamethrin	vascular anomalies observed in zebrafish model	2019	Cardiovascular toxicity and anxiety-like behavior induced by deltamethrin in zebrafish (Danio rerio) larvae.	Li M, Liu X, Feng X	Chemosphere		Cardiovascular toxicity and anxiety-like behavior induced by deltamethrin in zebrafish (Danio rerio) larvae. ABSTRACT: Deltamethrin is widely used because of its low toxicity and high efficiency. Although its potential toxicity has been reported, its effects on cardiovascular system and motor behavior and its underlying mechanisms have remained unclear. In this study, the effects of deltamethrin …	2021-09-11 21:10:21	10.1016/j.chemosphere.2018.12.011	219		155-164	jour	0
30518298	1	0	0	BA	Deltamethrin	phenotypic abnormalities such as notochord bending, tail deformation, lightening of body and eye pigmentation and interfered in somite patterning	2019	Zebrafish embryos exposed to deltamethrin exhibit abnormalities despite induced expression of related genes ( you, you-too, momo and u-boot).	Shabnam KR, Gangappa D, Philip GH	Toxicology and industrial health		Zebrafish embryos exposed to deltamethrin exhibit abnormalities despite induced expression of related genes ( you, you-too, momo and u-boot). ABSTRACT: Evaluation of the toxic effects of a widely used synthetic pyrethroid, deltamethrin (DM), was carried out in this study. This pesticide is preferred for pest control because of its low environmental persistence and toxicity. We investigated the ex…	2021-09-11 21:12:07	10.1177/0748233718807046	35	1	2021-11-19	jour	0
29427810	1	0	0	BA	Deltamethrin	morphological deformities of shorter body length, smaller eyes, and larger head-body angels	2018	Developmental toxicity and neurotoxicity of synthetic organic insecticides in zebrafish (Danio rerio): A comparative study of deltamethrin, acephate, and thiamethoxam.	Liu X, Zhang Q, Li S, Mi P, Chen D, Zhao X, Feng X	Chemosphere		Developmental toxicity and neurotoxicity of synthetic organic insecticides in zebrafish (Danio rerio): A comparative study of deltamethrin, acephate, and thiamethoxam. ABSTRACT: Synthetic organic insecticides, including pyrethroids, organophosphates, neonicotinoids and other types, have the potential to alter the ecosystems and many are harmful to humans. This study examines the developmental tox…	2021-09-11 21:14:10	10.1016/j.chemosphere.2018.01.176	199		16-25	jour	0
29421951	1	0	0	BA	Deltamethrin	lightening of body and eye pigmentation, crooked notochord and tail deformation in zebrafish model	2018	Developmental toxicity of deltamethrin and 3-phenoxybenzoic acid in embryo-larval stages of zebrafish (Danio rerio).	Kuder RS, Gundala HP	Toxicology mechanisms and methods		Developmental toxicity of deltamethrin and 3-phenoxybenzoic acid in embryo-larval stages of zebrafish (Danio rerio). ABSTRACT: Synthetic pyrethroids are the major insecticides used widely in agriculture and household pest control. Deltamethrin (DM), a widely used type II pyrethroid insecticide, is a relatively potent neurotoxicant. 3-Phenoxybenzoic acid (PBA) is the major metabolite formed due to…	2021-09-11 21:15:55	10.1080/15376516.2018.1439131	28	6	415-422	jour	0
25792023	1	0	0	BA	Deltamethrin	crossed skeletal tips at the hood apex, joined or atrophied arms, and alteration of general larva shape in sea urchin model	2015	Assessment of toxic interactions between deltamethrin and copper on the fertility and developmental events in the Mediterranean sea urchin, Paracentrotus lividus.	Gharred T, Ezzine IK, Naija A, Bouali RR, Jebali J	Environmental monitoring and assessment		Assessment of toxic interactions between deltamethrin and copper on the fertility and developmental events in the Mediterranean sea urchin, Paracentrotus lividus. ABSTRACT: Deltamethrin pesticide and copper have intensively been used in agriculture and industrial activities and can finally reach the marine ecosystem at high concentrations affecting the health of organisms. In this study, we asses…	2021-09-11 21:19:43	10.1007/s10661-015-4407-8	187	4	193	jour	0
2859660	1	0	0	BA	Deltamethrin	supernumerary ribs in mouse model	1985	The effect of acute maternal toxicity on fetal development in the mouse.	Kavlock RJ, Chernoff N, Rogers EH	Teratogenesis, carcinogenesis, and mutagenesis		The effect of acute maternal toxicity on fetal development in the mouse. ABSTRACT: The effects of acute alterations in maternal health status upon fetal development were assessed following exposure of pregnant CD-1 mice on day 8 of gestation to one of ten chemicals at doses calculated to exert either a low or a moderate degree of maternal lethality. The dams were killed on day 18 of gestation, an…	2021-09-11 21:23:10	10.1002/tcm.1770050103	5	1	2021-03-13	jour	0
29803889	1	0	0	BA	Deltamethrin	spinal cord curvature and body axis malformations in zebrafish model	2018	Evaluation of apoptosis, oxidative stress responses, AChE activity and body malformations in zebrafish (Danio rerio) embryos exposed to deltamethrin.	Parlak V	Chemosphere		Evaluation of apoptosis, oxidative stress responses, AChE activity and body malformations in zebrafish (Danio rerio) embryos exposed to deltamethrin. ABSTRACT: In this study, we observed the zebrafish embryo/larvae (Danio rerio) exposed to Deltamethrin (DM) used as pesticide in agricultural fields. We determined respectively, changes in body morphology, cell apoptosis, antioxidant enzyme (SOD, CA…	2021-09-11 21:35:48	10.1016/j.chemosphere.2018.05.112	207		397-403	jour	0
24069847	1	0	0	BA	Deltamethrin	morphological deformities were found which included leg oligomely (loss), atrophy (reduction), and symely in Dermacentor reticulatus larvae	2013	Evaluation of the effect of various concentrations of selected pyrethroids on the development of Dermacentor reticulatus eggs and larvae.	Buczek A, Bartosik K, Kuczyński P	Annals of agricultural and environmental medicine : AAEM		Evaluation of the effect of various concentrations of selected pyrethroids on the development of Dermacentor reticulatus eggs and larvae. ABSTRACT: The Palearctic three-host species Dermacentor reticulatus contributes to the circulation of numerous pathogens in the environment. Reduction of its abundance may therefore decrease the risk of tick-borne diseases in a given area. The aim of the study …	2021-09-11 21:47:49		20	3	447-51	jour	0
23786063	0	0	1	BA	Deltamethrin	formation of completely uncharacterized appendages in Spodoptera frugiperda (Lepidoptera: Noctuidae) larvae	2013	Microscopic analysis of Spodoptera frugiperda (Lepidoptera: Noctuidae) embryonic development before and after treatment with azadirachtin, lufenuron, and deltamethrin.	Correia AA, Wanderley-Teixeira V, Teixeira AA, Oliveira JV, Gonçalves GG, Cavalcanti MG, Brayner FA, Alves LC	Journal of economic entomology		Microscopic analysis of Spodoptera frugiperda (Lepidoptera: Noctuidae) embryonic development before and after treatment with azadirachtin, lufenuron, and deltamethrin. ABSTRACT: The botanical insecticides, growth regulators, and pyrethroids have an effect on the biology of Spodoptera frugiperda (Smith). However, no emphasis has been given to the effect of these insecticides on embryonic developme…	2021-09-11 21:50:30	10.1603/ec12158	106	2	747-55	jour	0
23639911	1	0	0	BA	Deltamethrin	undeveloped second antennae, curved or unextended shell spines, and curved post abdomen spines were observed in live neonates in two strains of Daphnia magna	2013	Effects of deltamethrin (pyrethroid insecticide) on growth, reproduction, embryonic development and sex differentiation in two strains of Daphnia magna (Crustacea, Cladocera).	Toumi H, Boumaiza M, Millet M, Radetski CM, Felten V, Fouque C, Férard JF	The Science of the total environment		Effects of deltamethrin (pyrethroid insecticide) on growth, reproduction, embryonic development and sex differentiation in two strains of Daphnia magna (Crustacea, Cladocera). ABSTRACT: Acute and different chronic ecotoxic effects of deltamethrin have been investigated on two strains (coming from two different laboratories) of Daphnia magna. The effective concentrations immobilizing 50% of daphni…	2021-09-11 21:59:23	10.1016/j.scitotenv.2013.03.085	458-460		47-53	jour	0
22634059	1	0	0	BA	Deltamethrin	inhibits osteoclast differentiation in vitro study	2012	Deltamethrin inhibits osteoclast differentiation via regulation of heme oxygenase-1 and NFATc1.	Sakamoto H, Sakai E, Fumimoto R, Yamaguchi Y, Fukuma Y, Nishishita K, Okamoto K, Tsukuba T	Toxicology in vitro : an international journal published in association with BIBRA		Deltamethrin inhibits osteoclast differentiation via regulation of heme oxygenase-1 and NFATc1. ABSTRACT: Deltamethrin is a widely used pyrethroid pesticide. Although the cytotoxicity of deltamethrin has been reported, especially in neuronal cells, there is no information concerning the effects of deltamethrin on osteoclasts (OCLs). In this study, we showed that deltamethrin inhibited OCL differe…	2021-09-11 22:01:31	10.1016/j.tiv.2012.05.005	26	6	817-22	jour	0
23391686	1	0	0	BA	Difenoconazole	spinal deformation in zebrafish model	2013	Evaluation of acute and developmental effects of difenoconazole via multiple stage zebrafish assays.	Mu X, Pang S, Sun X, Gao J, Chen J, Chen X, Li X, Wang C	Environmental pollution (Barking, Essex : 1987)		Evaluation of acute and developmental effects of difenoconazole via multiple stage zebrafish assays. ABSTRACT: Zebrafish, during embryo, larvae and adult stages were selected to investigate the potential environmental risk and aquatic toxicity of a widely used fungicide, difenoconazole. In addition to mortality, embryo development endpoints, teratogenic effects and behavior abnormity were measure…	2021-09-11 23:32:27	10.1016/j.envpol.2012.12.029	175		147-57	jour	0
26840512	0	0	1	BA	Difenoconazole	Genes related to hatching, retinoic acid metabolism and lipid homeostasis were up-regulated by difenoconazolein zebrafish model	2016	The developmental effect of difenoconazole on zebrafish embryos: A mechanism research.	Mu X, Chai T, Wang K, Zhu L, Huang Y, Shen G, Li Y, Li X, Wang C	Environmental pollution (Barking, Essex : 1987)		The developmental effect of difenoconazole on zebrafish embryos: A mechanism research. ABSTRACT: Difenoconazole is a widely used triazole fungicide and has been reported to have negative impacts on zebrafish embryos. To investigate the mechanism of its developmental toxicity, zebrafish embryos were exposed to 0.5 and 2.0 mg/L difenoconazole for 96 h. The morphological and physiological indicators…	2021-09-11 23:39:22	10.1016/j.envpol.2016.01.035	212		18-26	jour	0
31594477	1	0	0	BA	Endosulfan	hydrocephaly, microphthalmia, anophthalmia, reduced ossification of skull bones, widened cranial sutures, rib anomalies (short, wavy, partially ossified, or absent ribs), and reduced ossification of phalanges in mouse model	2019	Combination of fluoride and endosulfan induced teratogenicity and developmental toxicity in Swiss albino mice exposed during organogenesis.	Sharma A, John PJ, Bhatnagar P	Toxicology and industrial health		Combination of fluoride and endosulfan induced teratogenicity and developmental toxicity in Swiss albino mice exposed during organogenesis. ABSTRACT: The present investigation was conducted to evaluate the teratogenic and developmental toxicity of fluoride and endosulfan alone and in combination in pregnant Swiss albino mice exposed during the organogenetic period (5-14 days) of gestation. Fluori…	2021-09-12 16:02:57	10.1177/0748233719879312	35	9	604-613	jour	0
29246930	1	0	0	BA	Endosulfan	scoliosis skeletal defects in human	2017	Congenital scoliosis: an anomalous association with endosulfan.	Narayana Kurup JK, Mohanty SP	BMJ case reports		Congenital scoliosis: an anomalous association with endosulfan. ABSTRACT: Endosulfan is an organochlorine pesticide that is used extensively across the world to kill insects. Incidence of acute and chronic toxicity with endosulfan poisoning has been reported, and nearly 80 countries have banned its use. However, it is still being used in many low-income/middle-income countries. One of the most se…	2021-09-12 16:03:52	10.1136/bcr-2017-220803	2017			jour	1
18950876	1	0	0	BA	Endosulfan	mouth (carniofacial) and skeletal defects in Bufo bufo tadpoles	2009	Environmentally relevant concentrations of endosulfan impair development, metamorphosis and behaviour in Bufo bufo tadpoles.	Brunelli E, Bernabò I, Berg C, Lundstedt-Enkel K, Bonacci A, Tripepi S	Aquatic toxicology (Amsterdam, Netherlands)		Environmentally relevant concentrations of endosulfan impair development, metamorphosis and behaviour in Bufo bufo tadpoles. ABSTRACT: Endosulfan is a widely used organochlorine pesticide with well-documented neurotoxic effects in both humans and laboratory animals (mammals and fish). Neurotoxicity has been implied also in amphibians after short-term exposure to endosulfan. Little is known about …	2021-09-12 16:05:05	10.1016/j.aquatox.2008.09.006	91	2	135-42	jour	0
17186572	1	0	0	BA	Endosulfan	visceral and skeletal anomalies were significantly increased in the fetuses of dams of all the treated groups. The internal hydrocephalus, cerebellar hypoplasia, microphthalmia, incomplete ossification of skull bones, rib anomalies and sacral and caudal vertebrae agenesis were the important fetal malformations in rat model	2007	Citrinin and endosulfan induced teratogenic effects in Wistar rats.	Singh ND, Sharma AK, Dwivedi P, Patil RD, Kumar M	Journal of applied toxicology : JAT		Citrinin and endosulfan induced teratogenic effects in Wistar rats. ABSTRACT: Dietary exposures to food pollutants such as mycotoxin(s) or pesticide(s) are most significant due to their adverse effects on the production and reproduction in animals and the human population. The present investigation was conducted to evaluate the teratogenic potential of citrinin (CIT) and endosulfan either alone o…	2021-09-12 16:06:48	10.1002/jat.1185	27	2	143-51	jour	0
31927004	1	0	0	BA	Endosulfan	craniofacial defects in zebrafish	2020	Dose addition in chemical mixtures inducing craniofacial malformations in zebrafish (Danio rerio) embryos.	Zoupa M, Zwart EP, Gremmer ER, Nugraha A, Compeer S, Slob W, van der Ven LTM	Food and chemical toxicology : an international journal published for the British Industrial Biological Research Association		Dose addition in chemical mixtures inducing craniofacial malformations in zebrafish (Danio rerio) embryos. ABSTRACT: A challenge in cumulative risk assessment is to model hazard of mixtures. EFSA proposed to only combine chemicals linked to a defined endpoint, in so-called cumulative assessment groups, and use the dose-addition model as a default to predict combined effects. We investigated the e…	2021-09-12 16:07:33	10.1016/j.fct.2020.111117	137		111117	jour	0
27647593	0	0	1	BA	Endosulfan	neural tube defects in human	2016	Organochlorine pesticide exposure in mothers and neural tube defects in offsprings.	Kalra S, Dewan P, Batra P, Sharma T, Tyagi V, Banerjee BD	Reproductive toxicology (Elmsford, N.Y.)		Organochlorine pesticide exposure in mothers and neural tube defects in offsprings. ABSTRACT: We explored the association between maternal exposure to organochlorine pesticides and neural tube defects (NTDs) in the offspring. Blood was collected from 35 mothers and their offsprings with NTDs (case group) and from 35 mothers-neonate dyads without congenital anomalies (control group). The median bl…	2021-09-12 16:14:22	10.1016/j.reprotox.2016.09.005	66		56-60	jour	0
24375551	1	0	0	BA	Endosulfan	gill malformation in South American toad Rhinella arenarum	2014	Toxicity of endosulfan on embryo-larval development of the South American toad Rhinella arenarum.	Svartz GV, Wolkowicz IR, Coll CS	Environmental toxicology and chemistry		Toxicity of endosulfan on embryo-larval development of the South American toad Rhinella arenarum. ABSTRACT: Endosulfan is a widely used pesticide despite its extreme toxicity to a variety of taxa and its worldwide ban. The aim of the present study was to evaluate the acute and chronic toxicity of endosulfan on the embryonic-larval development of the common South American toad Rhinella arenarum. T…	2021-09-12 16:36:58	10.1002/etc.2506	33	4	875-81	jour	0
24068650	1	0	0	BA	Endosulfan	Morphological deformities caused by endosulfan comprised failure to develop one or both forelimbs, axial malformation. Fore- and hind-limb deformities were likely to have occurred due to the impairment of thyroid metabolism by endosulfan in Tadpoles	2013	Toxicity of endosulfan to tadpoles of Fejervarya spp. (Anura: Dicroglossidae): mortality and morphological deformities.	Devi NN, Gupta A	Ecotoxicology (London, England)		Toxicity of endosulfan to tadpoles of Fejervarya spp. (Anura: Dicroglossidae): mortality and morphological deformities. ABSTRACT: The acute toxicity of endosulfan to the tadpoles of three coexisting species of the anuran genus Fejervarya revealed 96 h LC50 values of 46.715, 6.596, and 3.015 μg l(-1) for Fejervarya sp.1, F. teraiensis and Fejervarya sp.2, respectively. Toxicity of endosulfan was a…	2021-09-12 16:41:36	10.1007/s10646-013-1125-2	22	9	1395-402	jour	0
20821611	1	0	0	BA	Endosulfan	abnormal tail morphology in Pacific treefrog	2010	Effects of environmentally relevant concentrations of endosulfan, azinphosmethyl, and diazinon on Great Basin spadefoot (Spea intermontana) and Pacific treefrog (Pseudacris regilla).	De Jong Westman A, Elliott J, Cheng K, van Aggelen G, Bishop CA	Environmental toxicology and chemistry		Effects of environmentally relevant concentrations of endosulfan, azinphosmethyl, and diazinon on Great Basin spadefoot (Spea intermontana) and Pacific treefrog (Pseudacris regilla). ABSTRACT: We conducted dose-response exposures to compare the lethality of endosulfan, diazinon, and azinphosmethyl in the early-life stages of the Great Basin spadefoot (Spea intermontana) and the Pacific treefrog (…	2021-09-12 16:54:28	10.1002/etc.203	29	7	1604-12	jour	0
19459145	1	0	0	BA	Endosulfan	External gill dysplasia was the most frequent malformation, and caudal dysplasia, abdominal blisters, and dysplasia of the fin were also observed frequently in the Korean salamander	2010	Numerical variations and spontaneous malformations in the early embryos of the Korean salamander, Hynobius leechii, in the farmlands of Korea.	Park YU, Yoon CS, Kim JH, Park JH, Cheong SW	Environmental toxicology		Numerical variations and spontaneous malformations in the early embryos of the Korean salamander, Hynobius leechii, in the farmlands of Korea. ABSTRACT: Embryo sacs of the Korean salamander, Hynobius leechii, were collected from nine farmlands in Gyeongsangnam-Do, Korea, in early spring of 2002 and 2004. The variations in the number of embryos within each embryo sac and the mortality and abnormal…	2021-09-12 17:00:41	10.1002/tox.20510	25	6	533-44	jour	0
19042009	0	0	1	BA	Endosulfan	developmental skeletal defects	2009	Effects of atrazine and endosulfan sulphate on the ecdysteroid system of Daphnia magna.	Palma P, Palma VL, Matos C, Fernandes RM, Bohn A, Soares AM, Barbosa IR	Chemosphere		Effects of atrazine and endosulfan sulphate on the ecdysteroid system of Daphnia magna. ABSTRACT: The ecdysteroid system is used by crustaceans and other arthropods as the major endocrine signalling molecules, regulating processes such as molting and embryonic development. The aim of this study was to evaluate the ecdysteroid activity of two pesticides (atrazine and endosulfan sulphate), with dis…	2021-09-12 17:05:58	10.1016/j.chemosphere.2008.10.021	74	5	676-81	jour	0
18587519	1	0	0	BA	Endosulfan	tail dysplasia in Bombina orientalis embryo (frog)	2008	Effects of endosulfan on survival and development of Bombina orientalis (Boulenger) embryos.	Kang HS, Gye MC, Kim MK	Bulletin of environmental contamination and toxicology		Effects of endosulfan on survival and development of Bombina orientalis (Boulenger) embryos. ABSTRACT: The developmental toxicity of endosulfan was examined in the anuran Bombina orientalis embryos. Survival rates of embryos following 50 microM endosulfan treatment was significantly lower than vehicle control at 96 h onward. When the embryos develop to the tail fin circulation stage, embryonic su…	2021-09-12 17:16:51	10.1007/s00128-008-9475-9	81	3	262-5	jour	0
18547642	1	0	0	BA	Endosulfan	malformations including reduced in size and decrease molting frequency in Daphnia magna	2009	Endosulfan sulphate interferes with reproduction, embryonic development and sex differentiation in Daphnia magna.	Palma P, Palma VL, Fernandes RM, Soares AM, Barbosa IR	Ecotoxicology and environmental safety		Endosulfan sulphate interferes with reproduction, embryonic development and sex differentiation in Daphnia magna. ABSTRACT: Endosulfan sulphate is the transformation product of endosulfan and it is the most frequent form of surface water contamination with endosulfan. The aim of this study was to evaluate the possible effects promoted by endosulfan sulphate in changes on the life cycle, embryo de…	2021-09-12 17:18:31	10.1016/j.ecoenv.2008.04.018	72	2	344-50	jour	0
9608956	1	0	0	BA	Endosulfan	skeletal malformations	1998	[Embryo- and genotoxic effects of two endosulfan forms in the culture of rat and mouse pre- and postimplantation embryos].	Popov VB, Protasova GA, Radilov AS	Ontogenez		[Embryo- and genotoxic effects of two endosulfan forms in the culture of rat and mouse pre- and postimplantation embryos]. ABSTRACT: We studied embryo- and genotoxic effects of two forms (powder and microcapsular) of organochlorine insecticide and acaricide endosulfan in rat and mouse cultures of pre- and postimplantation embryos. The substance caused embryonic death, teratogenesis, and inhibited…	2021-09-12 17:27:18		29	2	104-12	jour	0
580158	1	0	0	BA	Endosulfan	skeletal malformations	1978	Teratogenic and embryotoxic effects of endosulfan in rats.	Gupta PK, Chandra SV, Saxena DK	Acta pharmacologica et toxicologica		Teratogenic and embryotoxic effects of endosulfan in rats. ABSTRACT: NOABSTRACT. No abstract found. KEYWORDS: Teratogens, Endosulfan, Abnormalities, Drug-Induced, Animals, Endosulfan/toxicity, Female, Maternal-Fetal Exchange, Pregnancy, Rats, Teratogens	2021-09-12 17:31:55	10.1111/j.1600-0773.1978.tb02183.x	42	2	150-2	jour	0
2859660	1	0	0	BA	Endrin	skeletal malformations	1985	The effect of acute maternal toxicity on fetal development in the mouse.	Kavlock RJ, Chernoff N, Rogers EH	Teratogenesis, carcinogenesis, and mutagenesis		The effect of acute maternal toxicity on fetal development in the mouse. ABSTRACT: The effects of acute alterations in maternal health status upon fetal development were assessed following exposure of pregnant CD-1 mice on day 8 of gestation to one of ten chemicals at doses calculated to exert either a low or a moderate degree of maternal lethality. The dams were killed on day 18 of gestation, an…	2021-09-12 18:15:12	10.1002/tcm.1770050103	5	1	2021-03-13	jour	0
7281202	1	0	0	BA	Endrin	skeletal and visceral maturity adversely affected in rat and mouse	1981	Perinatal toxicity of endrin in rodents. II. Fetotoxic effects of prenatal exposure in rats and mice.	Kavlock RJ, Chernoff N, Hanisch RC, Gray J, Rogers E, Gray LE	Toxicology		Perinatal toxicity of endrin in rodents. II. Fetotoxic effects of prenatal exposure in rats and mice. ABSTRACT: The fetotoxic potential of endrin in the CD rat and CD-1 mouse was investigated. Endrin was administered as a solution in corn oil to groups of pregnant animals by gastric intubation at multiple dose levels throughout the period of organogenesis. The dams were sacrificed prior to term a…	2021-09-12 18:17:42	10.1016/0300-483x(81)90124-4	21	2	141-50	jour	0
516075	1	0	0	BA	Endrin	significant incidences of fused ribs and meningoencephaloceles in hamster	1979	Perinatal toxicity of endrin in rodents. I. Fetotoxic effects of prenatal exposure in hamsters.	Chernoff N, Kavlock RJ, Hanisch RC, Whitehouse DA, Gray JA, Gray LE, Sovocool GW	Toxicology		Perinatal toxicity of endrin in rodents. I. Fetotoxic effects of prenatal exposure in hamsters. ABSTRACT: The potential of the insecticide endrin to induce fetal toxicity was determined in hamsters exposed to the compound on either day 8 or days 5--14 of gestation. Endrin was administered by oral gavage as a solution in corn oil. Doses used included 0.5--10.0 mg/kg on day 8 and 0.75 to 3.5 mg/kg/…	2021-09-12 18:19:25		13	2	155-65	jour	0
7292507	1	0	0	BA	Endrin	significant incidences of fused ribs and meningoencephaloceles similar anomalies were observed as hamster in rodent models	1981	Perinatal toxicity of endrin in rodents. III. Alterations of behavioral ontogeny.	Gray LE, Kavlock RJ, Chernoff N, Gray JA, McLamb J	Toxicology		Perinatal toxicity of endrin in rodents. III. Alterations of behavioral ontogeny. ABSTRACT: The behavioral development of rats and hamsters was observed following perinatal exposure to endrin, a central nervous system teratogen in the hamster but not the rat [1,2]. In the hamster, prenatal exposure to endrin at 1.5 mg/kg/day on days 5-14 of gestation produced a persistent elevation in the locomot…	2021-09-12 18:31:45	10.1016/0300-483x(81)90155-4	21	3	187-202	jour	0
7187582	1	0	0	BA	Endrin	skeletal defects	1981	Embryotoxic and teratogenic effects of phenoxy herbicides.	Duffard R, Traini L, de Duffard AM	Acta physiologica latino americana		Embryotoxic and teratogenic effects of phenoxy herbicides. ABSTRACT: NOABSTRACT. No abstract found. KEYWORDS: 2,4-Dichlorophenoxyacetic Acid, 2,4,5-Trichlorophenoxyacetic Acid, Endrin, 2,4,5-Trichlorophenoxyacetic Acid/pharmacology, 2,4-Dichlorophenoxyacetic Acid/pharmacology, Abnormalities, Drug-Induced/etiology, Animals, Chickens, Endrin/pharmacology	2021-09-12 18:32:02		31	1	35-8	jour	0
4204659	1	0	0	BA	Endrin	skeletal defects including eye and foot abnormalities	1974	Teratogenic effects of aldrin, dieldrin, and endrin in hamsters and mice.	Ottolenghi AD, Haseman JK, Suggs F	Teratology		Teratogenic effects of aldrin, dieldrin, and endrin in hamsters and mice. ABSTRACT: NOABSTRACT. No abstract found. KEYWORDS: Dieldrin, Endrin, Aldrin, Abnormalities, Drug-Induced, Aldrin/adverse effects, Animals, Cleft Lip/chemically induced, Cleft Palate/chemically induced, Cricetinae, Dieldrin/adverse effects, Endrin/adverse effects, Eye Abnormalities, Fetus/drug effects, Foot Deformities, Cong…	2021-09-12 18:34:58	10.1002/tera.1420090104	9	1	2021-11-06	jour	0
4204659	1	0	0	BA	Endrin	skeletal defects including cleft palate, eye and foot abnormalities in hamsters and mice	1974	Teratogenic effects of aldrin, dieldrin, and endrin in hamsters and mice.	Ottolenghi AD, Haseman JK, Suggs F	Teratology		Teratogenic effects of aldrin, dieldrin, and endrin in hamsters and mice. ABSTRACT: NOABSTRACT. No abstract found. KEYWORDS: Dieldrin, Endrin, Aldrin, Abnormalities, Drug-Induced, Aldrin/adverse effects, Animals, Cleft Lip/chemically induced, Cleft Palate/chemically induced, Cricetinae, Dieldrin/adverse effects, Endrin/adverse effects, Eye Abnormalities, Fetus/drug effects, Foot Deformities, Cong…	2021-09-12 20:30:32	10.1002/tera.1420090104	9	1	2021-11-06	jour	0
31634662	1	0	0	BA	Endrin	skeletal defects including eye defects, spine curvature and reduced body length in zebrafish	2019	Developmental toxicity and angiogenic defects of etoxazole exposed zebrafish (Danio rerio) larvae.	Park H, Lee JY, Park S, Song G, Lim W	Aquatic toxicology (Amsterdam, Netherlands)		Developmental toxicity and angiogenic defects of etoxazole exposed zebrafish (Danio rerio) larvae. ABSTRACT: Etoxazole, a chitin synthesis inhibitor, is widely used to control insects and mites by causing developmental defects. Despite the many advantages of pesticides, the inhibitory effects of most pesticides including etoxazole are based on biochemical reaction and their widespread application…	2021-09-12 21:34:00	10.1016/j.aquatox.2019.105324	217		105324	jour	0
33423002	1	0	0	BA	Fipronil	axial malformations in tadpoles	2021	Acute and chronic toxicity tests of systemic insecticides, four neonicotinoids and fipronil, using the tadpoles of the western clawed frog Silurana tropicalis.	Saka M, Tada N	Chemosphere		Acute and chronic toxicity tests of systemic insecticides, four neonicotinoids and fipronil, using the tadpoles of the western clawed frog Silurana tropicalis. ABSTRACT: Extensive use of neonicotinoids and fipronil, which are popular systemic insecticides used in Japanese rice paddies, has raised concerns about their impacts on nontarget aquatic organisms such as amphibians. This study employed p…	2021-09-12 22:34:17	10.1016/j.chemosphere.2020.129418	270		129418	jour	0
32977147	1	0	0	BA	Fipronil	reduced body length, reduced midbrain length, reduced optic and otic diameter, and truncation of the lower jaw in zebrafish model	2020	Residual molecular and behavioral effects of the phenylpyrazole pesticide fipronil in larval zebrafish (Danio rerio) following a pulse embryonic exposure.	Eadie A, Vasquez IC, Liang X, Wang X, Souders CL, El Chehouri J, Hoskote R, Feswick A, Cowie AM, Loughery JR, Martyniuk CJ	Comparative biochemistry and physiology. Part D, Genomics & proteomics		Residual molecular and behavioral effects of the phenylpyrazole pesticide fipronil in larval zebrafish (Danio rerio) following a pulse embryonic exposure. ABSTRACT: Pesticides are typically applied to crops as acute applications, and residual effects of such intermittent exposures are not often characterized in developing fish. Fipronil is an agricultural pesticide that inhibits γ-amino-butyric a…	2021-09-12 22:37:09	10.1016/j.cbd.2020.100743	36		100743	jour	0
31732348	1	0	0	BA	Fipronil	reduced body length in zebrafish model	2020	Developmental toxicity of fipronil in early development of zebrafish (Danio rerio) larvae: Disrupted vascular formation with angiogenic failure and inhibited neurogenesis.	Park H, Lee JY, Park S, Song G, Lim W	Journal of hazardous materials		Developmental toxicity of fipronil in early development of zebrafish (Danio rerio) larvae: Disrupted vascular formation with angiogenic failure and inhibited neurogenesis. ABSTRACT: Fipronil has been widely used in agriculture to prevent aggressive insects from damaging agricultural products. Fipronil residues circulate in the environment and they have been detected in non-targeted organisms in a…	2021-09-12 22:38:34	10.1016/j.jhazmat.2019.121531	385		121531	jour	0
29800848	1	0	0	BA	Fipronil	reduced body length and bent spine in zebrafish model	2018	Fipronil-induced toxic effects in zebrafish (Danio rerio) larvae by using digital gene expression profiling.	Xu H, Liu X, Jia Y, Dong F, Xu J, Wu X, Yang Y, Zheng Y	The Science of the total environment		Fipronil-induced toxic effects in zebrafish (Danio rerio) larvae by using digital gene expression profiling. ABSTRACT: Fipronil residue has caused widespread concern around the world, especially after the recent "toxic eggs" event in seven European countries. To evaluate the effects of fipronil on vertebrates, zebrafish larvae were used as an animal model to examine the lethal effect, development…	2021-09-12 22:40:05	10.1016/j.scitotenv.2018.05.159	639		550-559	jour	0
28536466	1	0	0	BA	Fipronil	reduced body length and bent/curvature spine in zebrafish model	2017	Fipronil-induced enantioselective developmental toxicity to zebrafish embryo-larvae involves changes in DNA methylation.	Qian Y, Wang C, Wang J, Zhang X, Zhou Z, Zhao M, Lu C	Scientific reports		Fipronil-induced enantioselective developmental toxicity to zebrafish embryo-larvae involves changes in DNA methylation. ABSTRACT: Enantioselectivity in the aquatic toxicity of chiral pesticides has been widely investigated, while the molecular mechanisms remain unclear. Thus far, few studies has focused on genomic expression related to selective toxicity in chiral pesticide, nor on epigenetic ch…	2021-09-12 22:43:35	10.1038/s41598-017-02255-5	7	1	2284	jour	1
27710886	1	0	0	BA	Fipronil	tail curvature defects in japanese Medaka (Oryzias latipes) embryos	2017	Developmental effects of fipronil on Japanese Medaka (Oryzias latipes) embryos.	Wagner SD, Kurobe T, Hammock BG, Lam CH, Wu G, Vasylieva N, Gee SJ, Hammock BD, Teh SJ	Chemosphere		Developmental effects of fipronil on Japanese Medaka (Oryzias latipes) embryos. ABSTRACT: Pesticides in urban runoff are a major source of pollutants in aquatic ecosystems. Fipronil, a phenylpyrazole insecticide, found in structural pest control products, turf grass control, and home pet flea medication, has recently increased in use and is commonly detected in urban runoff. However, little is kn…	2021-09-12 22:51:32	10.1016/j.chemosphere.2016.09.069	166		511-520	jour	1
16611622	1	0	0	BA	Fipronil	notochord degeneration, shortening along the rostral-caudal body axis, and ineffective tail flips in zebrafish embryo	2006	The developmental neurotoxicity of fipronil: notochord degeneration and locomotor defects in zebrafish embryos and larvae.	Stehr CM, Linbo TL, Incardona JP, Scholz NL	Toxicological sciences : an official journal of the Society of Toxicology		The developmental neurotoxicity of fipronil: notochord degeneration and locomotor defects in zebrafish embryos and larvae. ABSTRACT: Fipronil is a phenylpyrazole insecticide designed to selectively inhibit insect gamma-aminobutyric acid (GABA) receptors. Although fipronil is often used in or near aquatic environments, few studies have assessed the effects of this neurotoxicant on aquatic vertebra…	2021-09-12 22:57:19	10.1093/toxsci/kfj185	92	1	270-8	jour	0
32041080	1	0	0	BA	Fluoxastrobin	spinal curvature in zebrafish embryo	2020	Fluoxastrobin-induced effects on acute toxicity, development toxicity, oxidative stress, and DNA damage in Danio rerio embryos.	Zhang C, Zhang J, Zhu L, Du Z, Wang J, Wang J, Li B, Yang Y	The Science of the total environment		Fluoxastrobin-induced effects on acute toxicity, development toxicity, oxidative stress, and DNA damage in Danio rerio embryos. ABSTRACT: Strobilurin fungicides (SFs), the most commonly used fungicides, pose threats for controlling fungal diseases. The fungicides were monitored in aquatic ecosystems and may have negative effects on nontarget organisms. This project was undertaken to monitor the t…	2021-09-12 23:04:43	10.1016/j.scitotenv.2020.137069	715		137069	jour	0
30288550	1	0	0	BA	Flusilazole	head skeleton defects in zebrafish	2018	Head skeleton malformations in zebrafish (Danio rerio) to assess adverse effects of mixtures of compounds.	Staal YCM, Meijer J, van der Kris RJC, de Bruijn AC, Boersma AY, Gremmer ER, Zwart EP, Beekhof PK, Slob W, van der Ven LTM	Archives of toxicology		Head skeleton malformations in zebrafish (Danio rerio) to assess adverse effects of mixtures of compounds. ABSTRACT: The EU-EuroMix project adopted the strategy of the European Food Safety Authority (EFSA) for cumulative risk assessment, which limits the number of chemicals to consider in a mixture to those that induce a specific toxicological phenotype. These so-called cumulative assessment grou…	2021-09-13 16:47:55	10.1007/s00204-018-2320-y	92	12	3549-3564	jour	1
30543895	1	0	0	BA	Flusilazole	craniofacial defects (fused branchial arches) and study suggested that Flusilazole-indcued craniofacial defects via RA signaling mechanism in Rat model	2019	Relative potency ranking of azoles altering craniofacial morphogenesis in rats: An in vitro data modelling approach.	Di Renzo F, Metruccio F, Battistoni M, Moretto A, Menegola E	Food and chemical toxicology : an international journal published for the British Industrial Biological Research Association		Relative potency ranking of azoles altering craniofacial morphogenesis in rats: An in vitro data modelling approach. ABSTRACT: Facial malformations represent one of the most frequent abnormality in humans. The adverse outcome pathway involved in facial defects seems to be related to retinoic acid (RA) pathway imbalance. Environmental agents inducing craniofacial malformations in experimental mode…	2021-09-13 16:50:38	10.1016/j.fct.2018.12.004	123		553-560	jour	0
31927004	1	0	0	BA	Flusilazole	craniofacial defects in zebrafish model	2020	Dose addition in chemical mixtures inducing craniofacial malformations in zebrafish (Danio rerio) embryos.	Zoupa M, Zwart EP, Gremmer ER, Nugraha A, Compeer S, Slob W, van der Ven LTM	Food and chemical toxicology : an international journal published for the British Industrial Biological Research Association		Dose addition in chemical mixtures inducing craniofacial malformations in zebrafish (Danio rerio) embryos. ABSTRACT: A challenge in cumulative risk assessment is to model hazard of mixtures. EFSA proposed to only combine chemicals linked to a defined endpoint, in so-called cumulative assessment groups, and use the dose-addition model as a default to predict combined effects. We investigated the e…	2021-09-13 16:51:42	10.1016/j.fct.2020.111117	137		111117	jour	0
23552852	1	0	0	BA	Flusilazole	craniofacial defects in rat whole embryo culture (WEC) model	2013	Effects of mixtures of azole fungicides in postimplantation rat whole-embryo cultures.	Menegola E, Di Renzo F, Metruccio F, Moretto A, Giavini E	Archives of toxicology		Effects of mixtures of azole fungicides in postimplantation rat whole-embryo cultures. ABSTRACT: The effect of mixtures of azole fungicides on development of postimplantation rat whole-embryos cultured in vitro has been tested. On the basis of bench mark dose (BMD) modeling of the in vitro effect in rat embryo, the potency of 7 azoles was determined and compared. Then, relative potency factors ha…	2021-09-13 16:53:23	10.1007/s00204-013-1048-y	87	11	1989-1997	jour	0
21443896	1	0	0	BA	Flusilazole	craniofacial defects and limb defects in rat model	2011	Comparison of the mouse Embryonic Stem cell Test, the rat Whole Embryo Culture and the Zebrafish Embryotoxicity Test as alternative methods for developmental toxicity testing of six 1,2,4-triazoles.	de Jong E, Barenys M, Hermsen SA, Verhoef A, Ossendorp BC, Bessems JG, Piersma AH	Toxicology and applied pharmacology		Comparison of the mouse Embryonic Stem cell Test, the rat Whole Embryo Culture and the Zebrafish Embryotoxicity Test as alternative methods for developmental toxicity testing of six 1,2,4-triazoles. ABSTRACT: The relatively high experimental animal use in developmental toxicity testing has stimulated the search for alternatives that are less animal intensive. Three widely studied alternative assa…	2021-09-13 16:54:49	10.1016/j.taap.2011.03.014	253	2	103-11	jour	0
17187383	1	0	0	BA	Flusilazole	skeletal defects in mouse model	2007	Developmental toxic effects of antifungal flusilazole administered by gavage to mice.	Farag AT, Ibrahim HH	Birth defects research. Part B, Developmental and reproductive toxicology		Developmental toxic effects of antifungal flusilazole administered by gavage to mice. ABSTRACT: The developmental toxicity of flusilazole was studied in CD-1 mice after oral administration.Pregnant mice were given flusilazole at doses of 0 (corn oil), 10, 20, and 40 mg/kg/day, by gavage, on gestational days (GD) 6-15.Maternal toxicity, as evidenced by reduction in body weight gain and signs of to…	2021-09-13 16:57:04	10.1002/bdrb.20098	80	1	2021-12-07	jour	0
27094377	1	0	0	BA	Flusilazole	skeletal defects in rat WEC model via RA signaling pathway	2016	Flusilazole induces spatio-temporal expression patterns of retinoic acid-, differentiation- and sterol biosynthesis-related genes in the rat Whole Embryo Culture.	Dimopoulou M, Verhoef A, van Ravenzwaay B, Rietjens IM, Piersma AH	Reproductive toxicology (Elmsford, N.Y.)		Flusilazole induces spatio-temporal expression patterns of retinoic acid-, differentiation- and sterol biosynthesis-related genes in the rat Whole Embryo Culture. ABSTRACT: Embryotoxic responses are critically dependent on the timing of exposure during embryo development. Here, we examined the time- dependent developmental effects in rat embryos exposed to flusilazole (FLU), and their link to ret…	2021-09-13 16:58:21	10.1016/j.reprotox.2016.04.003	64		77-85	jour	0
25461899	1	0	0	BA	Flusilazole	neural tube and axial patterning defects in rat model via RA homeostasis mechanism	2015	An adverse outcome pathway framework for neural tube and axial defects mediated by modulation of retinoic acid homeostasis.	Tonk EC, Pennings JL, Piersma AH	Reproductive toxicology (Elmsford, N.Y.)		An adverse outcome pathway framework for neural tube and axial defects mediated by modulation of retinoic acid homeostasis. ABSTRACT: Developmental toxicity can be caused through a multitude of mechanisms and can therefore not be captured through a single simple mechanistic paradigm. However, it may be possible to define a selected group of overarching mechanisms that might allow detection of the…	2021-09-13 17:02:14	10.1016/j.reprotox.2014.10.008	55		104-13	jour	0
25028328	1	0	0	BA	Flusilazole	decreased body length and other malformations in rare minnow (Gobiocypris rarus) embryos	2014	Triazole-induced toxicity in developing rare minnow (Gobiocypris rarus) embryos.	Zhu B, Liu L, Gong YX, Ling F, Wang GX	Environmental science and pollution research international		Triazole-induced toxicity in developing rare minnow (Gobiocypris rarus) embryos. ABSTRACT: Using rare minnow (Gobiocypris rarus) at early-life stages as experimental models, the developmental toxicity of five widely used triazole fungicides (myclobutanil, fluconazole, flusilazole, triflumizole, and epoxiconazole) were investigated following exposure to 1-15 mg/L for 72 h. Meanwhile, morphological…	2021-09-13 17:04:08	10.1007/s11356-014-3317-6	21	23	13625-35	jour	0
23552852	1	0	0	BA	Flusilazole	craniofacial defects in rat WEC model	2013	Effects of mixtures of azole fungicides in postimplantation rat whole-embryo cultures.	Menegola E, Di Renzo F, Metruccio F, Moretto A, Giavini E	Archives of toxicology		Effects of mixtures of azole fungicides in postimplantation rat whole-embryo cultures. ABSTRACT: The effect of mixtures of azole fungicides on development of postimplantation rat whole-embryos cultured in vitro has been tested. On the basis of bench mark dose (BMD) modeling of the in vitro effect in rat embryo, the potency of 7 azoles was determined and compared. Then, relative potency factors ha…	2021-09-13 17:05:23	10.1007/s00204-013-1048-y	87	11	1989-1997	jour	0
22664269	1	0	0	BA	Flusilazole	craniofacial defects in rat WEC model	2012	Triazole induced concentration-related gene signatures in rat whole embryo culture.	Robinson JF, Tonk EC, Verhoef A, Piersma AH	Reproductive toxicology (Elmsford, N.Y.)		Triazole induced concentration-related gene signatures in rat whole embryo culture. ABSTRACT: Commonly used as antifungal agents in agriculture and medicine, triazoles have been shown to cause teratogenicity in a diverse set of animal models. Here, we evaluated the dose-dependent impacts of flusilazole, cyproconazole and triadimefon, on global gene expression in relation to effects on embryonic d…	2021-09-13 17:06:31	10.1016/j.reprotox.2012.05.088	34	2	275-83	jour	0
22664267	1	0	0	BA	Flusilazole	craniofacial defects, embryo cravture and body length defects in zebrafish model	2012	Triazole-induced gene expression changes in the zebrafish embryo.	Hermsen SA, Pronk TE, van den Brandhof EJ, van der Ven LT, Piersma AH	Reproductive toxicology (Elmsford, N.Y.)		Triazole-induced gene expression changes in the zebrafish embryo. ABSTRACT: The zebrafish embryo is considered to provide a promising alternative test model for developmental toxicity testing. Most systems use morphological assessment of the embryos, however, microarray analyses may increase sensitivity and predictability of the test by detecting more subtle and detailed responses. In this study,…	2021-09-13 17:08:00	10.1016/j.reprotox.2012.05.093	34	2	216-24	jour	0
22382673	1	0	0	BA	Flusilazole	craniofacial defects, embryo cravture and body length defects in zebrafish model	2012	Concentration-response analysis of differential gene expression in the zebrafish embryotoxicity test following flusilazole exposure.	Hermsen SA, Pronk TE, van den Brandhof EJ, van der Ven LT, Piersma AH	Toxicological sciences : an official journal of the Society of Toxicology		Concentration-response analysis of differential gene expression in the zebrafish embryotoxicity test following flusilazole exposure. ABSTRACT: The zebrafish embryotoxicity test (ZET) is considered a promising alternative model in predictive toxicology. Currently, morphological assessment of the embryo is the main readout for this assay. However, implementation of transcriptomics may help to detec…	2021-09-13 17:09:21	10.1093/toxsci/kfs092	127	1	303-12	jour	0
21238576	1	0	0	BA	Flusilazole	head malformation, heart malformations, scoliosis (spine defects), yolk deformation and edema in zebrafish model	2011	Relative embryotoxicity of two classes of chemicals in a modified zebrafish embryotoxicity test and comparison with their in vivo potencies.	Hermsen SA, van den Brandhof EJ, van der Ven LT, Piersma AH	Toxicology in vitro : an international journal published in association with BIBRA		Relative embryotoxicity of two classes of chemicals in a modified zebrafish embryotoxicity test and comparison with their in vivo potencies. ABSTRACT: The zebrafish embryotoxicity test (ZET) is a fast and simple method to study chemical toxicity after exposure of the complete vertebrate embryo during embryogenesis in ovo. We developed a novel quantitative evaluation method to assess the developme…	2021-09-13 17:12:51	10.1016/j.tiv.2011.01.005	25	3	745-53	jour	0
15913947	1	0	0	BA	Flusilazole	hindbrain malformation including pharyngeal arch abd cranial nerve abnormalities	2005	Study on the common teratogenic pathway elicited by the fungicides triazole-derivatives.	Menegola E, Broccia ML, Di Renzo F, Massa V, Giavini E	Toxicology in vitro : an international journal published in association with BIBRA		Study on the common teratogenic pathway elicited by the fungicides triazole-derivatives. ABSTRACT: Triazole-derivatives alter the pharyngeal apparatus morphogenesis of rodent embryos cultured in vitro. The hindbrain segmentation and the rhombencephalic neural crest cell (NCCs) migration are altered by Fluconazole exposure in vitro. The aim of the present work is to identify if a common pathogenic…	2021-09-13 17:14:58	10.1016/j.tiv.2005.04.005	19	6	737-48	jour	0
11489598	1	0	0	BA	Flusilazole	Flusilazole and fluconazole showed similar teratogenic effects (abnormalities at the branchial apparatus level and cell death at the level of the branchial mesenchyme) in rat WEC model	2001	Antifungal triazoles induce malformations in vitro.	Menegola E, Broccia ML, Di Renzo F, Giavini E	Reproductive toxicology (Elmsford, N.Y.)		Antifungal triazoles induce malformations in vitro. ABSTRACT: Triazole-derivatives are antimycotics used in agriculture as well as in clinical and veterinary therapy. The aim of the present work is the in vitro comparative study of the teratogenic activity of triazole (the parental compound), flusilazole (an agricultural triazole mono-derivative fungicide), and fluconazole (a clinically used bis-…	2021-09-13 17:16:27	10.1016/s0890-6238(01)00143-5	15	4	421-7	jour	0
28263823	1	0	0	BA	Flusilazole	Flusilazole induces skeletal malformation in rat WEC model via RA signaling pathway	2017	Embryotoxic and pharmacologic potency ranking of six azoles in the rat whole embryo culture by morphological and transcriptomic analysis.	Dimopoulou M, Verhoef A, Pennings JLA, van Ravenzwaay B, Rietjens IMCM, Piersma AH	Toxicology and applied pharmacology		Embryotoxic and pharmacologic potency ranking of six azoles in the rat whole embryo culture by morphological and transcriptomic analysis. ABSTRACT: Differential gene expression analysis in the rat whole embryo culture (WEC) assay provides mechanistic insight into the embryotoxicity of test compounds. In our study, we hypothesized that comparative analysis of the transcriptomes of rat embryos expo…	2021-09-13 17:21:01	10.1016/j.taap.2017.03.001	322		15-26	jour	0
17875381	1	0	0	BA	Flusilazole	branchial arch and cranial nerve defects in rat WEC model	2007	Citral, an inhibitor of retinoic acid synthesis, attenuates the frequency and severity of branchial arch abnormalities induced by triazole-derivative fluconazole in rat embryos cultured in vitro.	Di Renzo F, Broccia ML, Giavini E, Menegola E	Reproductive toxicology (Elmsford, N.Y.)		Citral, an inhibitor of retinoic acid synthesis, attenuates the frequency and severity of branchial arch abnormalities induced by triazole-derivative fluconazole in rat embryos cultured in vitro. ABSTRACT: The clinically used antimycotic fluconazole (fluco) is teratogenic in rodents. Exposure in vitro to fluco, other investigated azoles (triadimefon, triadimenol, flusilazole, ketoconazole and ima…	2021-09-13 17:22:54	10.1016/j.reprotox.2007.07.012	24	2021-03-04	326-32	jour	0
33401215	1	0	0	BA	Forchlorfenuron	vascular malformation including common cardinal veins, intersegmental vessels, sub-intestinal vessels, and dis-oragnized cytoskeleton in zebrafish embryo	2021	Forchlorfenuron (CPPU) causes disorganization of the cytoskeleton and dysfunction of human umbilical vein endothelial cells, and abnormal vascular development in zebrafish embryos.	Gong G, Kam H, Tse YC, Giesy JP, Seto SW, Lee SM	Environmental pollution (Barking, Essex : 1987)		Forchlorfenuron (CPPU) causes disorganization of the cytoskeleton and dysfunction of human umbilical vein endothelial cells, and abnormal vascular development in zebrafish embryos. ABSTRACT: Forchlorfenuron (CPPU) has been used worldwide, to boost size and improve quality of various agricultural products. CPPU and its metabolites are persistent and have been detected frequently in fruits, water, …	2021-09-13 17:28:18	10.1016/j.envpol.2020.115791	271		115791	jour	0
31255755	1	0	0	BA	Forchlorfenuron	vascular malformations and dis-oragnized cytoskeleton in zebrafish embryo	2019	Cardiotoxicity of forchlorfenuron (CPPU) in zebrafish (Danio rerio) and H9c2 cardiomyocytes.	Gong G, Kam H, Tse Y, Lee SM	Chemosphere		Cardiotoxicity of forchlorfenuron (CPPU) in zebrafish (Danio rerio) and H9c2 cardiomyocytes. ABSTRACT: Forchlorfenuron (CPPU), as a plant growth regulator or herbicide/pesticide, is widely used in agriculture worldwide. It is adopted by most farmers due to its high efficacy for boosting size and improving the quality of fruit. However, CPPU was implicated in, and gained notoriety due to an incide…	2021-09-13 17:32:09	10.1016/j.chemosphere.2019.06.027	235		153-162	jour	0
23552852	1	0	0	BA	Imazalil	craniofacial defects including branchial arch abnormalities in rat WEC model	2013	Effects of mixtures of azole fungicides in postimplantation rat whole-embryo cultures.	Menegola E, Di Renzo F, Metruccio F, Moretto A, Giavini E	Archives of toxicology		Effects of mixtures of azole fungicides in postimplantation rat whole-embryo cultures. ABSTRACT: The effect of mixtures of azole fungicides on development of postimplantation rat whole-embryos cultured in vitro has been tested. On the basis of bench mark dose (BMD) modeling of the in vitro effect in rat embryo, the potency of 7 azoles was determined and compared. Then, relative potency factors ha…	2021-09-13 17:47:32	10.1007/s00204-013-1048-y	87	11	1989-1997	jour	0
19124165	1	0	0	BA	Imazalil	malformations of the anterior structures including anterior nervous system, reduced sensory vesicles and pigmented oragns in ascidian Ciona intestinalis	2009	Effects of the azole fungicide Imazalil on the development of the ascidian Ciona intestinalis (Chordata, Tunicata): morphological and molecular characterization of the induced phenotype.	Zega G, De Bernardi F, Groppelli S, Pennati R	Aquatic toxicology (Amsterdam, Netherlands)		Effects of the azole fungicide Imazalil on the development of the ascidian Ciona intestinalis (Chordata, Tunicata): morphological and molecular characterization of the induced phenotype. ABSTRACT: Imazalil (IMA) is a fungicide that is used extensively in fruit plantations and post-harvest treatments, but has teratogenic effects on vertebrate development, possibly due to the perturbation of retino…	2021-09-13 17:51:18	10.1016/j.aquatox.2008.11.015	91	3	255-61	jour	0
16159706	1	0	0	BA	Imazalil	skeletal malformation and craniofacial defects in rat WEC model (due to due to the inhibition of retinoid catabolism).	2006	Dysmorphogenic effects of some fungicides derived from the imidazole on rat embryos cultured in vitro.	Menegola E, Broccia ML, Di Renzo F, Giavini E	Reproductive toxicology (Elmsford, N.Y.)		Dysmorphogenic effects of some fungicides derived from the imidazole on rat embryos cultured in vitro. ABSTRACT: Like triazole-derivatives, imidazole-derivatives exert their antifungal and toxicological properties by inhibiting P450 enzymes (Cyps). At the embryonic level, Cyp enzymes are involved also in the catabolism of the retinoic acid. Specific effects of triazole-derivatives have been repor…	2021-09-13 17:53:20	10.1016/j.reprotox.2005.07.008	21	1	74-82	jour	0
20601399	1	0	0	BA	Imazalil	a large suite of abnormalities such as less melanin pigmentation, wavy notochord, crooked trunk, tail defect in zebrafish model	2010	Toxicologic evaluation of imazalil with particular reference to genotoxic and teratogenic potentials.	Sişman T, Türkez H	Toxicology and industrial health		Toxicologic evaluation of imazalil with particular reference to genotoxic and teratogenic potentials. ABSTRACT: Imazalil (IMA) is a fungicide that is used extensively in fruit plantations and post-harvest treatments. IMA is suspected to produce craniofacial malformations in vertebrates and scarce data are available about its genotoxicity. Therefore, toxicity tests on embryogenesis of zebrafish (D…	2021-09-13 17:56:40	10.1177/0748233710375951	26	10	641-8	jour	0
17875381	1	0	0	BA	Imazalil	branchial arch abnormalities in rat WEC model	2007	Citral, an inhibitor of retinoic acid synthesis, attenuates the frequency and severity of branchial arch abnormalities induced by triazole-derivative fluconazole in rat embryos cultured in vitro.	Di Renzo F, Broccia ML, Giavini E, Menegola E	Reproductive toxicology (Elmsford, N.Y.)		Citral, an inhibitor of retinoic acid synthesis, attenuates the frequency and severity of branchial arch abnormalities induced by triazole-derivative fluconazole in rat embryos cultured in vitro. ABSTRACT: The clinically used antimycotic fluconazole (fluco) is teratogenic in rodents. Exposure in vitro to fluco, other investigated azoles (triadimefon, triadimenol, flusilazole, ketoconazole and ima…	2021-09-13 17:58:33	10.1016/j.reprotox.2007.07.012	24	2021-03-04	326-32	jour	0
16863662	1	0	0	BA	Imazalil	alterations of the anterior structures of the trunk: papillary nerves and the anterior central nervous system failed to correctly differentiate (may be due to RA signaling mechanism) in ascidian Phallusia mammillata model	2006	Toxic effects of two pesticides, Imazalil and Triadimefon, on the early development of the ascidian Phallusia mammillata (Chordata, Ascidiacea).	Pennati R, Groppelli S, Zega G, Biggiogero M, De Bernardi F, Sotgia C	Aquatic toxicology (Amsterdam, Netherlands)		Toxic effects of two pesticides, Imazalil and Triadimefon, on the early development of the ascidian Phallusia mammillata (Chordata, Ascidiacea). ABSTRACT: Azole compounds are fungicides used in agriculture and in clinical area and are suspected to produce craniofacial malformations in vertebrates. Toxicity tests on sperm viability, fertilization and embryogenesis of the solitary ascidian Phallusi…	2021-09-13 18:01:26	10.1016/j.aquatox.2006.05.012	79	3	205-12	jour	0
32829219	1	0	0	BA	Iprodione	decreased body lenth, curavture and cardiac anomalies in zebrafish	2021	Development toxicity and cardiotoxicity in zebrafish from exposure to iprodione.	Wei Y, Meng Y, Huang Y, Liu Z, Zhong K, Ma J, Zhang W, Li Y, Lu H	Chemosphere		Development toxicity and cardiotoxicity in zebrafish from exposure to iprodione. ABSTRACT: Iprodione is a highly effective broad-spectrum fungicide commonly used for early disease control in fruit trees and vegetables. Pesticides often flow into watercourses due to rainfall, causing toxicity in non-target organisms, eventually entering the food chain. However, little information is available in t…	2021-09-13 18:06:05	10.1016/j.chemosphere.2020.127860	263		127860	jour	0
7524828	1	0	0	BA	Lindane	abnormal axial rotation, pooled blood on lateral cephalic surfaces, cephalic edema, and decreased VYS vasculature, distended anterior cardinal veins, thinning of the neuroepithelium in forebrain and hindbrain regions, and abnormal branchial arch development.	1994	Lindane embryotoxicity and differential alteration of cysteine and glutathione levels in rat embryos and visceral yolk sacs.	McNutt TL, Harris C	Reproductive toxicology (Elmsford, N.Y.)		Lindane embryotoxicity and differential alteration of cysteine and glutathione levels in rat embryos and visceral yolk sacs. ABSTRACT: The lindane embryotoxicity and associated changes in cysteine (CYS) and glutathione (GSH) status have been investigated in the early organogenesis-stage rat conceptus utilizing whole embryo culture techniques. Direct exposure of gestational day 10 (GD 10) conceptu…	2021-09-13 23:22:01	10.1016/0890-6238(94)90051-5	8	4	351-62	jour	0
2432753	1	0	0	BA	Lindane	abnormal axial rotation, pooled blood on lateral Skeletal deformities like wavy ribs, reduced skull ossification and reduced caudal vertebrae in rat co-exposed with cadmium and lindane	1986	Embryotoxic and teratogenic effects of interaction of cadmium and lindane in rats.	Saxena DK, Murthy RC, Chandra SV	Acta pharmacologica et toxicologica		Embryotoxic and teratogenic effects of interaction of cadmium and lindane in rats. ABSTRACT: Embryotoxic and teratogenic effects of cadmium and lindane were studied in rats. Cadmium or lindane alone did not produce any significant malformations in the 20 day old foetuses whereas their combination caused significant reduction in the body weight of dams and pups and increased total embryonic deaths…	2021-09-13 23:26:10	10.1111/j.1600-0773.1986.tb00151.x	59	3	175-8	jour	0
90533	1	0	0	BA	Lindane	skeletal defects	1979	Teratogenicity studies on pesticidal formulations of dimethoate, diuron and lindane in rats.	Khera KS, Whalen C, Trivett G, Angers G	Bulletin of environmental contamination and toxicology		Teratogenicity studies on pesticidal formulations of dimethoate, diuron and lindane in rats. ABSTRACT: NOABSTRACT. No abstract found. KEYWORDS: Teratogens, Hexachlorocyclohexane, Diuron, Dimethoate, Abnormalities, Drug-Induced/etiology, Animals, Body Weight/drug effects, Dimethoate/toxicity, Diuron/toxicity, Female, Fetus/drug effects, Hexachlorocyclohexane/toxicity, Pregnancy, Rats, Reproduction…	2021-09-13 23:28:19	10.1007/BF02026981	22	2021-04-05	522-9	jour	0
2416905	1	0	0	BA	Lindane	abnormal axis formation in teleost embryo model	1985	Effects of environmental toxicants on development of a teleost embryo.	Crawford RB, Guarino AM	Journal of environmental pathology, toxicology and oncology : official organ of the International Society for Environmental Toxicology and Cancer		Effects of environmental toxicants on development of a teleost embryo. ABSTRACT: Embryos of the teleost Fundulus heteroclitus are shown to be useful model systems for monitoring the effects of xenobiotic compounds on development. Fourteen different substances were tested: malathion, aroclor, aldrin, diquat, parathion, pentachlorophenol, sevin, toxaphene, lindane, 2,4-D, DDT, paraquat, 2,4,5-T, an…	2021-09-13 23:49:28		6	2	185-94	jour	0
6176190	1	0	0	BA	Lindane	skeletal defects, brain defects and visceral defects in mallard embryo	1982	Effects of lindane, paraquat, toxaphene, and 2,4,5-trichlorophenoxyacetic acid on mallard embryo development.	Hoffman DJ, Eastin WC	Archives of environmental contamination and toxicology		Effects of lindane, paraquat, toxaphene, and 2,4,5-trichlorophenoxyacetic acid on mallard embryo development. ABSTRACT: The effects were determined of externally treating mallard (Anas platyrhynchos) eggs with two insecticides (lindane and toxaphene) and two herbicides (paraquat and 2,4,5-T) with formulations and concentrations similar to field applications. Paraquat was the most embryotoxic of t…	2021-09-13 23:53:35	10.1007/BF01055190	11	1	79-86	jour	0
90533	1	0	0	BA	Lindane	skeletal defects	1979	Teratogenicity studies on pesticidal formulations of dimethoate, diuron and lindane in rats.	Khera KS, Whalen C, Trivett G, Angers G	Bulletin of environmental contamination and toxicology		Teratogenicity studies on pesticidal formulations of dimethoate, diuron and lindane in rats. ABSTRACT: NOABSTRACT. No abstract found. KEYWORDS: Teratogens, Hexachlorocyclohexane, Diuron, Dimethoate, Abnormalities, Drug-Induced/etiology, Animals, Body Weight/drug effects, Dimethoate/toxicity, Diuron/toxicity, Female, Fetus/drug effects, Hexachlorocyclohexane/toxicity, Pregnancy, Rats, Reproduction…	2021-09-13 23:55:08	10.1007/BF02026981	22	2021-04-05	522-9	jour	0
77574	0	1	0	BA	Lindane	negative in rabbit and rat in this particular study	1978	Effect of lindane on pregnancy in the rabbit and rat.	Palmer AK, Bottomley AM, Worden AN, Frohberg H, Bauer A	Toxicology		Effect of lindane on pregnancy in the rabbit and rat. ABSTRACT: There was no evidence of any teratogenic effect of lindane when administered during pregnancy at levels equivalent to 5, and 15 mg/kg body weight to New Zealand White rabbits from days 6 to 18 inclusive, or to CFY rats from days 6 to 16 inclusive. These findings are consistent with the negative teratogenicity results in mice mutageni…	2021-09-13 23:57:05	10.1016/0300-483x(78)90006-9	9	3	239-47	jour	0
21443896	1	0	0	BA	Myclobutanil	craniofacial defects including reduction and fusion of first and second branchial arches in rat WEC model	2011	Comparison of the mouse Embryonic Stem cell Test, the rat Whole Embryo Culture and the Zebrafish Embryotoxicity Test as alternative methods for developmental toxicity testing of six 1,2,4-triazoles.	de Jong E, Barenys M, Hermsen SA, Verhoef A, Ossendorp BC, Bessems JG, Piersma AH	Toxicology and applied pharmacology		Comparison of the mouse Embryonic Stem cell Test, the rat Whole Embryo Culture and the Zebrafish Embryotoxicity Test as alternative methods for developmental toxicity testing of six 1,2,4-triazoles. ABSTRACT: The relatively high experimental animal use in developmental toxicity testing has stimulated the search for alternatives that are less animal intensive. Three widely studied alternative assa…	2021-09-14 11:17:50	10.1016/j.taap.2011.03.014	253	2	103-11	jour	0
9325025	1	0	0	BA	N,N-Dimethylformamide	skeletal variation defects including absent or poorly ossified supraoccipital and sternebrae	1997	Assessment of the developmental toxicity, metabolism, and placental transfer of N,N-dimethylformamide administered to pregnant rats.	Saillenfait AM, Payan JP, Beydon D, Fabry JP, Langonne I, Sabate JP, Gallissot F	Fundamental and applied toxicology : official journal of the Society of Toxicology		Assessment of the developmental toxicity, metabolism, and placental transfer of N,N-dimethylformamide administered to pregnant rats. ABSTRACT: This study evaluates the developmental toxicity and placental and milk transfer of N,N-dimethylformamide (DMF) in rats. Sprague-Dawley rats were given 0, 50, 100, 200, and 300 mg DMF/kg/day, by gavage, on Gestational Days (GD) 6 through 20. Maternal toxici…	2021-09-14 11:20:08	10.1006/faat.1997.2343	39	1	33-43	jour	0
2254584	1	0	0	BA	N,N-Dimethylformamide	skeletal variation defects including absent or poorly ossified in rat	1990	Embryotoxicity and teratogenicity study in rats dosed epicutaneously with dimethylformamide (DMF).	Hansen E, Meyer O	Journal of applied toxicology : JAT		Embryotoxicity and teratogenicity study in rats dosed epicutaneously with dimethylformamide (DMF). ABSTRACT: The reproductive effect of N,N-dimethylformamide (DMF) administered epicutaneously to rats was examined. The rats were dosed on gestation days 6-15 or on gestation days 1-20 at dose levels of up to 2 ml DMF kg-1 body weight. Body weight, weight gain and pregnancy rate were reduced in those…	2021-09-14 11:34:36	10.1002/jat.2550100505	10	5	333-8	jour	0
1827770	1	0	0	BA	N,N-Dimethylformamide	skeletal defects	1991	Studies on the prenatal toxicity of N,N-dimethylformamide in mice, rats and rabbits.	Hellwig J, Merkle J, Klimisch HJ, Jäckh R	Food and chemical toxicology : an international journal published for the British Industrial Biological Research Association		Studies on the prenatal toxicity of N,N-dimethylformamide in mice, rats and rabbits. ABSTRACT: Prenatal toxicity studies with N,N-dimethylformamide (DMF) in rabbits, rats and mice were carried out using the oral (gavage), dermal, inhalation and ip injection routes of administration. Administration of DMF by gavage led to an increase in malformations in rats and mice in the absence of overt matern…	2021-09-14 11:43:03	10.1016/0278-6915(91)90037-8	29	3	193-201	jour	0
1184197	1	0	0	BA	N,N-Dimethylformamide	skeletal defects	1975	Studies with N,N-dimethylformamide for embryotoxic and teratogenic effects on rats after dynamic inhalation.	Kimmerle G, Machemer L	Internationales Archiv fur Arbeitsmedizin		Studies with N,N-dimethylformamide for embryotoxic and teratogenic effects on rats after dynamic inhalation. ABSTRACT: NOABSTRACT. No abstract found. KEYWORDS: Dimethylformamide, Abnormalities, Drug-Induced/etiology, Animals, Dimethylformamide/administration & dosage/toxicity, Environmental Exposure, Female, Fetus/drug effects, Male, Pregnancy, Rats	2021-09-14 11:44:06	10.1007/BF01371738	34	3	167-75	jour	0
27118457	0	0	1	BA	Oryzalin	The oryzalin and trifluralin treatments caused the detachment of cuticular layers of adults and larvae and the formation of a large number of intracellular membrane whirls and lipid bodies in the hypodermal cells and non-contractile muscles of adults	2016	Anthelmintic effect of herbicidal dinitroanilines on the nematode model Caenorhabditis elegans.	Sant'anna V, de Souza W, Vommaro RC	Experimental parasitology		Anthelmintic effect of herbicidal dinitroanilines on the nematode model Caenorhabditis elegans. ABSTRACT: Dinitroanilines are known herbicides that impair the polymerization of microtubules. This study investigated the effects of oryzalin and trifluralin on the viability, morphology, and ultrastructure of different life stages of Caenorhabditis elegans. Both drugs reduced the survival of the adul…	2021-09-14 14:51:10	10.1016/j.exppara.2016.04.017	167		43-9	jour	0
12231861	0	0	1	BA	Oryzalin	inhibits microtubules/cytoskeleton	1993	Rapid and Reversible High-Affinity Binding of the Dinitroaniline Herbicide Oryzalin to Tubulin from Zea mays L.	Hugdahl JD, Morejohn LC	Plant physiology		Rapid and Reversible High-Affinity Binding of the Dinitroaniline Herbicide Oryzalin to Tubulin from Zea mays L. ABSTRACT: Oryzalin, a dinitroaniline herbicide, was previously reported to bind to plant tubulin with a moderate strengthe interaction (dissociation constant [Kd] = 8.4 [mu]M) that appeared inconsistent with the nanomolar concentrations of drug that cause the loss of microtubules, inhib…	2021-09-14 14:59:55	10.1104/pp.102.3.725	102	3	725-740	jour	1
2044859	0	0	1	BA	Oryzalin	inhibits microtubules/cytoskeleton in parasitic protozoan Leishmania mexicana	1991	Effect of the anti-microtubule drug oryzalin on growth and differentiation of the parasitic protozoan Leishmania mexicana.	Chan MM, Triemer RE, Fong D	Differentiation; research in biological diversity		Effect of the anti-microtubule drug oryzalin on growth and differentiation of the parasitic protozoan Leishmania mexicana. ABSTRACT: The parasitic protozoan Leishmania mexicana differentiates from a non-motile intracellular amastigote in the mammalian macrophage phagolysosome into a motile, extracellular promastigote in the insect vector gut. This developmental program has been accomplished in vi…	2021-09-14 15:00:40	10.1111/j.1432-0436.1991.tb00861.x	46	1	15-21	jour	0
32504889	1	0	0	BA	Oxadiazon	tail carvature and reduced body length in zebrafish model	2020	Exposure to Oxadiazon-Butachlor causes cardiac toxicity in zebrafish embryos.	Huang Y, Ma J, Meng Y, Wei Y, Xie S, Jiang P, Wang Z, Chen X, Liu Z, Zhong K, Cao Z, Liao X, Xiao J, Lu H	Environmental pollution (Barking, Essex : 1987)		Exposure to Oxadiazon-Butachlor causes cardiac toxicity in zebrafish embryos. ABSTRACT: Oxadiazon-Butachlor (OB) is a widely used herbicide for controlling most annual weeds in rice fields. However, its potential toxicity in aquatic organisms has not been evaluated so far. We used the zebrafish embryo model to assess the toxicity of OB, and found that it affected early cardiac development and cau…	2021-09-14 15:25:22	10.1016/j.envpol.2020.114775	265	Pt A	114775	jour	0
25173364	1	0	0	BA	Phorate	malformations in H. crassus frog embryos	2014	Pesticide residues in two frog species in a paddy agroecosystem in Palakkad district, Kerala, India.	Kittusamy G, Kandaswamy C, Kandan N, Subramanian M	Bulletin of environmental contamination and toxicology		Pesticide residues in two frog species in a paddy agroecosystem in Palakkad district, Kerala, India. ABSTRACT: Pesticides residues were quantified in 109 frogs comprising two species (Fejervarya limnocharis and Hoplobatrachus crassus) from organic and conventional paddy farms in Kerala, India. Seven frogs from conventional but none from the organic farms revealed deformities. Levels of total Orga…	2021-09-14 15:54:56	10.1007/s00128-014-1351-1	93	6	728-34	jour	0
	1	0	0	BA	Phorate	skeletal variation including delayed in ossification of the sternebrae, incompletely and unossified pubes and ischia in rat model	1990	An oral developmental toxicity (embryo-fetal toxicity/teratogenicity) pilot study with AC 35,024 in rats. toxicity/teratogenicity) pilot study with AC 35,024 in rats. Final report, Project ID No. 101P-012.	Lochry EA	Unpublished report dated 19 June 1990 from Argus Research Laboratories Inc., Horsham, PA, USA.			2021-09-14 16:23:00	https://inchem.org/documents/jmpr/jmpmono/v94pr08.htm	NA	NA	NA	Industry Report
32623674	1	0	0	BA	Propiconazole	curvature tail, reduced body length, craniofacial and other malformations reported in zebrafish	2020	The effects of a short-term exposure to propiconazole in zebrafish (Danio rerio) embryos.	Zhao F, Cao F, Li H, Teng M, Liang Y, Qiu L	Environmental science and pollution research international		The effects of a short-term exposure to propiconazole in zebrafish (Danio rerio) embryos. ABSTRACT: Propiconazole (PCZ) is a widely used fungicide around the world and was frequently detected in surface waters, which would pose risk to aquatic organisms. Previous studies indicated that PCZ has high toxicity to different kinds of fish. However, most of the studies focus on the toxicity and mechani…	2021-09-14 17:53:51	10.1007/s11356-020-09968-7	27	30	38212-38220	jour	0
32480234	1	0	0	BA	Propiconazole	jaw defects, boxy axis abonormalities and other malformations reported in zebrafish	2020	Evidence-based assessment on environmental mixture using a concentration-dependent transcriptomics approach.	Wang P, Xia P, Wang Z, Zhang X	Environmental pollution (Barking, Essex : 1987)		Evidence-based assessment on environmental mixture using a concentration-dependent transcriptomics approach. ABSTRACT: Development of new approach methodologies is urgently needed to characterize the likelihood that complex mixtures of chemicals affect water quality. Omics advances in ecotoxicology allow assessment on a broadest coverage of disrupted biological pathway by mixtures. Here the usefu…	2021-09-14 18:18:42	10.1016/j.envpol.2020.114839	265	NA	114839	jour	0
31862640	1	0	0	BA	Propiconazole	tail and spine malformation in zebrafish model	2020	Life cycle exposure to propiconazole reduces fecundity by disrupting the steroidogenic pathway and altering DNA methylation in zebrafish (Danio rerio).	Teng M, Chen X, Wang C, Song M, Zhang J, Bi S, Wang C	Environment international		Life cycle exposure to propiconazole reduces fecundity by disrupting the steroidogenic pathway and altering DNA methylation in zebrafish (Danio rerio). ABSTRACT: Propiconazole is fungicide widely used in agriculture, which may enter aquatic ecosystems and affect organisms. In this study, zebrafish (Danio rerio) were exposed to environmentally relevant levels of propiconazole throughout the life c…	2021-09-14 18:21:59	10.1016/j.envint.2019.105384	135		105384	jour	0
33757243	1	0	0	BA	Propiconazole	shell (scalloped) malformation, concave malformations and mantle malformation in Pacific oyster	2021	Comparison of imidacloprid, propiconazole, and nanopropiconazole effects on the development, behavior, and gene expression biomarkers of the Pacific oyster (Magallana gigas).	Kuchovská E, Morin B, López-Cabeza R, Barré M, Gouffier C, Bláhová L, Cachot J, Bláha L, Gonzalez P	The Science of the total environment		Comparison of imidacloprid, propiconazole, and nanopropiconazole effects on the development, behavior, and gene expression biomarkers of the Pacific oyster (Magallana gigas). ABSTRACT: Coastal areas are final recipients of various contaminants including pesticides. The effects of pesticides on non-target organisms are often unclear, especially at environmentally relevant concentrations. This stud…	2021-09-14 22:51:43	10.1016/j.scitotenv.2020.142921	764		142921	jour	0
16435084	1	0	0	BA	Propiconazole	a significant positive relationship between concentration and deformities of the rostrum, paraeopods, and uropods in Litopenaeus vannamei	2006	Induction of morphological deformities and moulting alterations in Litopenaeus vannamei (Boone) juveniles exposed to the triazole-derivative fungicide tilt.	Betancourt-Lozano M, Baird DJ, Sangha RS, González-Farias F	Archives of environmental contamination and toxicology		Induction of morphological deformities and moulting alterations in Litopenaeus vannamei (Boone) juveniles exposed to the triazole-derivative fungicide tilt. ABSTRACT: A tropical marine bioassay was developed with juveniles of Pacific white shrimp, Litopenaeus vannamei, in order to test the acute and sublethal toxicity of Tilt, which is the commercial formulation of the fungicide propiconazole. A …	2021-09-14 23:09:19	10.1007/s00244-005-0149-x	51	1	69-78	jour	0
11349850	1	0	0	BA	Propiconazole	skeletal developmental defects and other malformations in crustacean Daphnia magna	2001	The fungicide propiconazole interferes with embryonic development of the crustacean Daphnia magna.	Kast-Hutcheson K, Rider CV, LeBlanc GA	Environmental toxicology and chemistry		The fungicide propiconazole interferes with embryonic development of the crustacean Daphnia magna. ABSTRACT: Propiconazole is a fungicide used in a variety of agricultural applications. Preliminary studies had suggested that embryos of the crustacean Daphnia magna are particularly susceptible to the toxicity of this chemical. The goals of the present study were to define endpoints of daphnid embr…	2021-09-14 23:13:23	10.1897/1551-5028(2001)020<0502:tfpiwe>2.0.co;2	20	3	502-9	jour	0
30950260	1	0	0	BA	Propiconazole	skeletal developmental defects including reduced boxy axis and tail carvature in zebrafish	2019	Effect of Propiconazole on the Lipid Metabolism of Zebrafish Embryos ( Danio rerio).	Teng M, Zhao F, Zhou Y, Yan S, Tian S, Yan J, Meng Z, Bi S, Wang C	Journal of agricultural and food chemistry		Effect of Propiconazole on the Lipid Metabolism of Zebrafish Embryos ( Danio rerio). ABSTRACT: Propiconazole is a triazole fungicide that has been widely used in agriculture and has been detected in the aquatic environment. This study aimed to investigate the effects of propiconazole exposure on lipid metabolism in the early life stages of zebrafish for 120 h postfertilization (hpf). Using the ea…	2021-09-14 23:21:06	10.1021/acs.jafc.9b00449	67	16	4623-4631	jour	0
33673430	1	0	0	BA	Pyraclostrobin	spine defects in zebrafish	2021	1,2,4-Oxadiazole-Based Bio-Isosteres of Benzamides: Synthesis, Biological Activity and Toxicity to Zebrafish Embryo.	Yang S, Ren CL, Ma TY, Zou WQ, Dai L, Tian XY, Liu XH, Tan CX	International journal of molecular sciences		1,2,4-Oxadiazole-Based Bio-Isosteres of Benzamides: Synthesis, Biological Activity and Toxicity to Zebrafish Embryo. ABSTRACT: To discover new compounds with broad spectrum and high activity, we designed a series of novel benzamides containing 1,2,4-oxadiazole moiety by bioisosterism, and 28 benzamides derivatives with antifungal activity were synthesized. These compounds were evaluated against f…	2021-09-14 23:37:44	10.3390/ijms22052367	22	5		jour	1
33548355	1	0	0	BA	Pyraclostrobin	spinal curvature, and tail curvature defects in zebrafish	2021	Relative comparison of strobilurin fungicides at environmental levels: Focus on mitochondrial function and larval activity in early staged zebrafish (Danio rerio).	Li XY, Qin YJ, Wang Y, Huang T, Zhao YH, Wang XH, Martyniuk CJ, Yan B	Toxicology		Relative comparison of strobilurin fungicides at environmental levels: Focus on mitochondrial function and larval activity in early staged zebrafish (Danio rerio). ABSTRACT: Strobilurin fungicides are used globally and have been detected in microgram per liter concentrations in aquatic environments. Here, we determined the potential toxicity of four commonly used strobilurins (azoxystrobin, kreso…	2021-09-14 23:42:02	10.1016/j.tox.2021.152706	452		152706	jour	0
33360065	1	0	0	BA	Pyraclostrobin	spinal curvature, and tail curvature defects in zebrafish	2021	Evaluation and comparison of the mitochondrial and developmental toxicity of three strobilurins in zebrafish embryo/larvae.	Yang L, Huang T, Li R, Souders CL, Rheingold S, Tischuk C, Li N, Zhou B, Martyniuk CJ	Environmental pollution (Barking, Essex : 1987)		Evaluation and comparison of the mitochondrial and developmental toxicity of three strobilurins in zebrafish embryo/larvae. ABSTRACT: Strobilurin fungicides have been frequently detected in aquatic environments and can induce mitochondrial toxicity to non-target aquatic organisms. However, the derived toxicity and subsequent mechanisms related to their adverse effects are not fully elucidated. In…	2021-09-14 23:46:22	10.1016/j.envpol.2020.116277	270		116277	jour	0
33234374	1	0	0	BA	Pyraclostrobin	significantly reduced body lenth in zebrafish	2021	Molecular mechanisms of developmental toxicities of azoxystrobin and pyraclostrobin toward zebrafish (Danio rerio) embryos: Visualization of abnormal development using two transgenic lines.	Kim C, Choe H, Park J, Kim G, Kim K, Jeon HJ, Moon JK, Kim MJ, Lee SE	Environmental pollution (Barking, Essex : 1987)		Molecular mechanisms of developmental toxicities of azoxystrobin and pyraclostrobin toward zebrafish (Danio rerio) embryos: Visualization of abnormal development using two transgenic lines. ABSTRACT: Azoxystrobin (AZ) and pyraclostrobin (PY) are strobilurin fungicides that inhibit fungal mitochondrial respiration. In this study, a representative model, zebrafish (Danio rerio), was used as a test …	2021-09-14 23:49:17	10.1016/j.envpol.2020.116087	270		116087	jour	0
32387777	1	0	0	BA	Pyraclostrobin	tail deformities (TDs), pericardial edema (PE), an abnormal yolk sac (AYS), and spinal curvature (SC)in zebrafish	2020	Embryonic development and oxidative stress effects in the larvae and adult fish livers of zebrafish (Danio rerio) exposed to the strobilurin fungicides, kresoxim-methyl and pyraclostrobin.	Mao L, Jia W, Zhang L, Zhang Y, Zhu L, Sial MU, Jiang H	The Science of the total environment		Embryonic development and oxidative stress effects in the larvae and adult fish livers of zebrafish (Danio rerio) exposed to the strobilurin fungicides, kresoxim-methyl and pyraclostrobin. ABSTRACT: Two important strobilurin fungicides, kresoxim-methyl and pyraclostrobin, are widely used globally. Their effects on embryonic development and oxidative stress effects in the larvae and adult fish liv…	2021-09-14 23:53:03	10.1016/j.scitotenv.2020.139031	729		139031	jour	0
32387777	1	0	0	BA	Pyraclostrobin	reduced body length in zebrafish	2020	Embryonic development and oxidative stress effects in the larvae and adult fish livers of zebrafish (Danio rerio) exposed to the strobilurin fungicides, kresoxim-methyl and pyraclostrobin.	Mao L, Jia W, Zhang L, Zhang Y, Zhu L, Sial MU, Jiang H	The Science of the total environment		Embryonic development and oxidative stress effects in the larvae and adult fish livers of zebrafish (Danio rerio) exposed to the strobilurin fungicides, kresoxim-methyl and pyraclostrobin. ABSTRACT: Two important strobilurin fungicides, kresoxim-methyl and pyraclostrobin, are widely used globally. Their effects on embryonic development and oxidative stress effects in the larvae and adult fish liv…	2021-09-14 23:56:31	10.1016/j.scitotenv.2020.139031	729		139031	jour	0
31600620	1	0	0	BA	Pyraclostrobin	reduced body length and spinal defects in zebrafish	2020	Developmental toxicity in embryo-larval zebrafish (Danio rerio) exposed to strobilurin fungicides (azoxystrobin and pyraclostrobin).	Kumar N, Willis A, Satbhai K, Ramalingam L, Schmitt C, Moustaid-Moussa N, Crago J	Chemosphere		Developmental toxicity in embryo-larval zebrafish (Danio rerio) exposed to strobilurin fungicides (azoxystrobin and pyraclostrobin). ABSTRACT: Azoxystrobin and pyraclostrobin are broad spectrum strobilurin fungicides that have been measured in the aquatic environment. Strobilurins inhibit mitochondrial respiration by binding to the mitochondrial respiratory complex III. The goal of this study was…	2021-09-14 23:56:56	10.1016/j.chemosphere.2019.124980	241		124980	jour	0
31344535	1	0	0	BA	Pyraclostrobin	reduced body length, spine curvature, pericadial edema and spinal defects in zebrafish	2019	Mitochondrial dysfunction, apoptosis and transcriptomic alterations induced by four strobilurins in zebrafish (Danio rerio) early life stages.	Jiang J, Wu S, Lv L, Liu X, Chen L, Zhao X, Wang Q	Environmental pollution (Barking, Essex : 1987)		Mitochondrial dysfunction, apoptosis and transcriptomic alterations induced by four strobilurins in zebrafish (Danio rerio) early life stages. ABSTRACT: Though the toxicity of strobilurins on non-target aquatic organisms has been characterized, the associated toxic mechanisms have not been fully explored. The present study showed that the larval stage was the most sensitive developmental stage in…	2021-09-15 00:00:20	10.1016/j.envpol.2019.07.081	253		722-730	jour	0
29859490	1	0	0	BA	Pyraclostrobin	reduced body length in zebrafish	2018	Developmental toxicity, oxidative stress and immunotoxicity induced by three strobilurins (pyraclostrobin, trifloxystrobin and picoxystrobin) in zebrafish embryos.	Li H, Cao F, Zhao F, Yang Y, Teng M, Wang C, Qiu L	Chemosphere		Developmental toxicity, oxidative stress and immunotoxicity induced by three strobilurins (pyraclostrobin, trifloxystrobin and picoxystrobin) in zebrafish embryos. ABSTRACT: Strobilurins is the most widely used class of fungicides, but is reported highly toxic to some aquatic organisms. In this study, zebrafish embryos were exposed to a range concentrations of three strobilurins (pyraclostrobin, …	2021-09-15 00:04:18	10.1016/j.chemosphere.2018.05.146	207		781-790	jour	0
29407742	1	0	0	BA	Pyraclostrobin	malformed embryos displayed similar phenotypes including microcephaly, hypopigmentation, somite segmentation and narrow fin in Xenopus tropicalis embryo	2018	Single and mixture toxicity of strobilurin and SDHI fungicides to Xenopus tropicalis embryos.	Wu S, Lei L, Liu M, Song Y, Lu S, Li D, Shi H, Raley-Susman KM, He D	Ecotoxicology and environmental safety		Single and mixture toxicity of strobilurin and SDHI fungicides to Xenopus tropicalis embryos. ABSTRACT: The decline in amphibian populations is a critical threat to global biodiversity, and pesticide pollution is considered as one of the major factors. Although effects of single pesticides on amphibians have been documented, toxicological interactions prevailing in mixtures of pesticides have not…	2021-09-15 00:06:01	10.1016/j.ecoenv.2018.01.045	153		2021-08-15	jour	0
25481254	1	0	0	BA	Pyraclostrobin	bent notochord, abnormal eyes, microcephaly, and , stretched trunk in frog embryo teratogenesis assay-Xenopus (FETAX) model	2015	Use of the enhanced frog embryo teratogenesis assay-Xenopus (FETAX) to determine chemically-induced phenotypic effects.	Hu L, Zhu J, Rotchell JM, Wu L, Gao J, Shi H	The Science of the total environment		Use of the enhanced frog embryo teratogenesis assay-Xenopus (FETAX) to determine chemically-induced phenotypic effects. ABSTRACT: The frog embryo teratogenesis assay-Xenopus (FETAX) is an established method for the evaluation of the developmental toxicities of chemicals. To develop an enhanced FETAX that is appropriate for common environmental contaminants, we exposed Xenopus tropicalis embryos t…	2021-09-15 00:19:06	10.1016/j.scitotenv.2014.11.086	508		258-65	jour	0
34107429	1	0	0	BA	Pyridaben	significantly reduced body length axis in zebrafish	2021	Pyridaben induced cardiotoxicity during the looping stages of zebrafish (Danio rerio) embryos.	Ma J, Huang Y, Jiang P, Liu Z, Luo Q, Zhong K, Yuan W, Meng Y, Lu H	Aquatic toxicology (Amsterdam, Netherlands)		Pyridaben induced cardiotoxicity during the looping stages of zebrafish (Danio rerio) embryos. ABSTRACT: Pyridaben is a widely used acaricide in agriculture and reaches a high concentration (97 μg/L) in paddy water for a short time when pyridaben was applied to rice. However, its toxicity to aquatic organisms is still poorly understood. Therefore, we assessed the pyridaben cardiotoxicity to aquat…	2021-09-15 08:47:01	10.1016/j.aquatox.2021.105870	237		105870	jour	0
25876980	1	0	0	BA	Pyridaben	encephalopathy	2015	[Treatment for toxic encephalopathy caused by compound preparation of avermectins and pyridaben].	Dong J, Qiu L, Ma Y, Wang C, Ju X	Zhonghua lao dong wei sheng zhi ye bing za zhi = Zhonghua laodong weisheng zhiyebing zazhi = Chinese journal of industrial hygiene and occupational diseases		[Treatment for toxic encephalopathy caused by compound preparation of avermectins and pyridaben]. ABSTRACT: NOABSTRACT. No abstract found. KEYWORDS: Pyridazines, pyridaben, Ivermectin, avermectin, Drug Compounding, Ivermectin/analogs & derivatives/toxicity, Neurotoxicity Syndromes/etiology/therapy, Pyridazines/toxicity	2021-09-15 08:50:40		33	1	57	jour	0
5727364	1	0	0	BA	Pyrimethamine	skeletal defects including hindlimb defects	1968	[Histological changes in the rudiments of the extremities in the chick embryo caused by chloridin].	Stanzhevskaia TI	Arkhiv anatomii, gistologii i embriologii		[Histological changes in the rudiments of the extremities in the chick embryo caused by chloridin]. ABSTRACT: NOABSTRACT. No abstract found. KEYWORDS: Pyrimethamine, Abnormalities, Drug-Induced, Animals, Bone Development/drug effects, Cartilage/abnormalities/drug effects/embryology, Chick Embryo, Gestational Age, Hindlimb/abnormalities, Methods, Osteogenesis/drug effects, Pyrimethamine/adverse ef…	2021-09-15 10:29:37		55	10	59-64	jour	0
8274822	1	0	0	BA	Pyrimethamine	skeletal defects including cleft palate, cleft lips, and brachygnathia, fused ribs and among others in rat	1993	Synergistic embryotoxicity of combination pyrimethamine and folic acid in rats.	Chung MK, Han SS, Roh JK	Reproductive toxicology (Elmsford, N.Y.)		Synergistic embryotoxicity of combination pyrimethamine and folic acid in rats. ABSTRACT: The increased embryotoxicity of pyrimethamine (PYM) with concomitant oral dosing of folic acid (FA) was examined in rats. The preventive effects of folinic acid (FNA) on PYM embryotoxicity were also examined. Six groups were constructed: PYM I (PYM 1.2 mg/kg/day), FA (FA 50 mg/kg/day), PYM I+FA (1.2 and 50 m…	2021-09-15 10:33:21	10.1016/0890-6238(93)90091-k	7	5	463-8	jour	0
2973823	1	0	0	BA	Pyrimethamine	skeletal defects including cleft palate, fused ribs, limb defects	1988	[Teratogenic effect of pyrimethamine in the rat. In vivo prevention by calcium folinate].	Horvath C, Compagnon A, Petter C	Comptes rendus des seances de la Societe de biologie et de ses filiales		[Teratogenic effect of pyrimethamine in the rat. In vivo prevention by calcium folinate]. ABSTRACT: In vivo prevention of malformations induced by pyrimethamine was studied in the rat. The administration of calcium folinate had an almost complete antiteratogenic effect on external, visceral and skeletal malformations, provided that the vitamin was administered together with the pyrimethamine and …	2021-09-15 10:34:57		182	2	158-66	jour	0
29940329	1	0	0	BA	Pyrimethamine	skeletal defects including absent of limbs(i.e., rudimentary and/or short femur, tibia, fibula, humerus, ulna and tarsals; ectrodactyly) and lumbar vertebrae (i.e. fused, misshapen or bipartite centrum, scoliosis) together with cleft palate	2018	A shortened study design for embryo-fetal development studies in the minipig.	Pique C, Marsden E, Quesada P, Blondel A, Mikkelsen LF	Reproductive toxicology (Elmsford, N.Y.)		A shortened study design for embryo-fetal development studies in the minipig. ABSTRACT: The minipig is accepted from scientific and regulatory perspectives for the safety evaluation of drug candidates on embryo-fetal development. The relative size and the duration of gestation (112-115 days) in the minipig is, however, considered a drawback compared with routine smaller species. We evaluated if s…	2021-09-15 10:49:55	10.1016/j.reprotox.2018.06.009	80		35-43	jour	0
12485621	1	0	0	BA	Pyrimethamine	microcephaly and malformations of the hind limbs and forelimbs, e.g. micromelia, brachydactyly and adactyly	2002	A peptide agonist of the neural cell adhesion molecule (NCAM), C3, protects against developmental defects induced by a teratogen pyrimethamine.	Klementiev B, Bichevaja N, Novikova T, Chebotar N, Bock E, Berezin V	International journal of developmental neuroscience : the official journal of the International Society for Developmental Neuroscience		A peptide agonist of the neural cell adhesion molecule (NCAM), C3, protects against developmental defects induced by a teratogen pyrimethamine. ABSTRACT: The neural cell adhesion molecule, NCAM, not only plays an important role in neuronal migration, differentiation and formation of connections in the developing nervous system, but also in the condensation of the mesodermal mesenchyme of the limb…	2021-09-15 10:58:02	10.1016/s0736-5748(02)00086-2	20	7	527-36	jour	0
8195831	1	0	0	BA	Pyrimethamine	skeletal defects and skeletal variations including incomplete ossification	1993	Preclinical toxicology and safety pharmacology of brodimoprim in comparison to trimethoprim and analogs.	Stephan-Güldner M	Journal of chemotherapy (Florence, Italy)		Preclinical toxicology and safety pharmacology of brodimoprim in comparison to trimethoprim and analogs. ABSTRACT: The toxicology and safety pharmacology of brodimoprim (Ro 10-5970), a new dihydrofolate reductase inhibitor for antimicrobial chemotherapy, are reported. The toxicity is compared to trimethoprim and other dihydrofolate reductase inhibitors of the trimethoprim type. In safety pharmaco…	2021-09-15 11:05:22		5	6	400-10	jour	0
3149861	1	0	0	BA	Pyrimethamine	skeletal defects including craniofacial and limb defects	1988	Pathogenesis of limb and facial malformations induced by pyrimethamine in the rat.	Horvath C, Tangapregassom AM, Tangapregassom MJ, Trecul M, Boucher-Ehrensperger M, Compagnon A, Petter C	Acta morphologica Hungarica		Pathogenesis of limb and facial malformations induced by pyrimethamine in the rat. ABSTRACT: The temporal sequence of morphological events resulting in limb and face malformations was studied in pyrimethamine (PY) treated female rats, 30 mg/kg of PY in a 10 ml/kg suspension of 0.9% NaCl were administered i.p. on days 12, 13 and 14 of gestation. Controls received only 0.9% NaCl solution. The femal…	2021-09-15 11:11:41		36	2021-01-02	53-61	jour	0
2349738	0	0	1	BA	Pyrimethamine	skeletal defects including craniofacial and limb defects	1990	[The transformation of the mammalian genome and the teratogenic activity of chloridin].	Ignat'eva TV, Chebotar' NA, Dyban AP	TSitologiia i genetika		[The transformation of the mammalian genome and the teratogenic activity of chloridin]. ABSTRACT: Susceptibility to the effect of teratogen chloridine of three generations produced from transgenic rats with human growth hormone gene was investigated. The offsprings were shown to reveal elevated teratogenic injury as compared with intact animals. KEYWORDS: Growth Hormone, DNA, Pyrimethamine, Abnor…	2021-09-15 11:14:14		24	1	39-45	jour	0
2973823	1	0	0	BA	Pyrimethamine	skeletal defects including craniofacial and limb defects in rat	1988	[Teratogenic effect of pyrimethamine in the rat. In vivo prevention by calcium folinate].	Horvath C, Compagnon A, Petter C	Comptes rendus des seances de la Societe de biologie et de ses filiales		[Teratogenic effect of pyrimethamine in the rat. In vivo prevention by calcium folinate]. ABSTRACT: In vivo prevention of malformations induced by pyrimethamine was studied in the rat. The administration of calcium folinate had an almost complete antiteratogenic effect on external, visceral and skeletal malformations, provided that the vitamin was administered together with the pyrimethamine and …	2021-09-15 11:15:01		182	2	158-66	jour	0
3902373	1	0	0	BA	Pyrimethamine	skeletal defects including cleft palate and other developmental defects	1985	Use of the Goettingen miniature pig for studying pyrimethamine teratogenesis.	Hayama T, Kokue E	Critical reviews in toxicology		Use of the Goettingen miniature pig for studying pyrimethamine teratogenesis. ABSTRACT: Although pigs are suitable animals for experimental teratology, use of miniature pigs developed as a medicobiological experimental animal is essential for this purpose. Miniature pigs are established genetically so that the background data on the naturally occurring birth defects are reliable, whereas the comm…	2021-09-15 11:16:57	10.3109/10408448509037463	14	4	403-21	jour	0
2859662	1	0	0	BA	Pyrimethamine	vascular and skeletal defects including cleft palate and other developmental defects in rat	1985	Vascular anomalies and pyrimethamine-induced malformations in the rat.	Tangapregassom AM, Tangapregassom MJ, Horvath C, Trecul M, Boucher-Ehrensperger M, Petter C	Teratogenesis, carcinogenesis, and mutagenesis		Vascular anomalies and pyrimethamine-induced malformations in the rat. ABSTRACT: Pyrimethamine injected into the rat on days 12, 13, and 14 of gestation induces several types of malformations, including limb and facial deformities. These malformations appear in the same location as the hemorrhages and hematomas induced by this substance. In order to visualize the extent of the vascular disorders …	2021-09-15 11:17:30	10.1002/tcm.1770050107	5	1	55-62	jour	0
6748447	1	0	0	BA	Pyrimethamine	vascular and skeletal defects including cleft palate and other developmental defects in rat	1984	The critical period of pyrimethamine teratogenesis in the rat.	Izumi H, Kokue E, Hayama T	Nihon juigaku zasshi. The Japanese journal of veterinary science		The critical period of pyrimethamine teratogenesis in the rat. ABSTRACT: NOABSTRACT. No abstract found. KEYWORDS: Pyrimethamine, Abnormalities, Drug-Induced/etiology/veterinary, Animals, Female, Gestational Age, Pregnancy, Pyrimethamine/toxicity, Rats, Rats, Inbred Strains, Swine/embryology, Swine Diseases/chemically induced	2021-09-15 11:18:00	10.1292/jvms1939.46.217	46	2	217-8	jour	0
6678662	1	0	0	BA	Pyrimethamine	skeletal defects including cleft palate and other developmental defects in rat	1983	[Embryotoxicity of chloroquine and pyrimethamine in rats].	Shao BR, Zhan CQ, Ha SH, Ni YC	Ji sheng chong xue yu ji sheng chong bing za zhi = Journal of parasitology & parasitic diseases		[Embryotoxicity of chloroquine and pyrimethamine in rats]. ABSTRACT: NOABSTRACT. No abstract found. KEYWORDS: Chloroquine, Pyrimethamine, Abnormalities, Drug-Induced, Animals, Body Weight/drug effects, Bone and Bones/abnormalities, Chloroquine/toxicity, Embryo, Mammalian/drug effects, Female, Pregnancy, Pyrimethamine/toxicity, Rats	2021-09-15 11:18:23		1	3	134-7	jour	0
7080067	1	0	0	BA	Pyrimethamine	skeletal defects including cleft palate in minipig	1982	Teratogenic activity of pyrimethamine in Göttingen minipig.	Misawa J, Kanda S, Kokue E, Hayama T, Teramoto S, Aoyama H, Kaneda M, Iwasaki T	Toxicology letters		Teratogenic activity of pyrimethamine in Göttingen minipig. ABSTRACT: Pyrimethamine (PY) was mixed with mashed feed and given to the Göttingen miniature pig (G-mini) during gestional days 11-35. Major malformations such as cleft palate, club-foot and micrognathia were observed in 11 out of 16 newborns from 3 pregnant sows which received 3.6 mg/kg/day. Two sows of a high-dose group (7.2 mg/kg) sho…	2021-09-15 11:19:03	10.1016/0378-4274(82)90266-1	10	1	51-4	jour	0
7056386	0	0	1	BA	Pyrimethamine	skeletal defects	1982	[Time periods for the realization of the embryotoxic action of cyclophosphamide and chloridin in vivo and in vitro].	Popov VB	Farmakologiia i toksikologiia		[Time periods for the realization of the embryotoxic action of cyclophosphamide and chloridin in vivo and in vitro]. ABSTRACT: Female rats with 10-day pregnancy were given cyclophosphamide (30 mg/kg) or chloridin (25 mg/kg). Following 15 minutes - 24 hours the embryos were explanted into the cultural medium containing no teratogenic agents indicated. It has been shown that pathological processes …	2021-09-15 11:19:38		45	1	79-83	jour	0
414184	1	0	0	BA	Pyrimethamine	skeletal defects	1977	[Theoretical and applied aspects of experimental teratology].	Dyban AP	Ontogenez		[Theoretical and applied aspects of experimental teratology]. ABSTRACT: The dependence of teratogenic effect from the agent specific properties, dose and exposition and the genotype of embryo and maternal organism is considered. The stage specificity of teratogens and the concepts of critical developmental periods are analyzed. The data on general mechanisms of embryonic defects related to the mu…	2021-09-15 11:21:15		8	6	582-98	jour	0
1026520	1	0	0	BA	Pyrimethamine	skeletal defects	1976	[Characteristics of chemical structure of analogs of the antimalarial drug chloridine (pyrimethamine), detetermining their teratogenic properties].	Khromov-Borisov NV, Dyban AP, Tikhodeeva II, Chebotar' NA	Farmakologiia i toksikologiia		[Characteristics of chemical structure of analogs of the antimalarial drug chloridine (pyrimethamine), detetermining their teratogenic properties]. ABSTRACT: On an example of substituted 2,4-diaminopyrimidines containing at the 6th position hydrogen, alkyl radicals with a varying length of chains, ramified isoalkyl radicals and aromatic nuclei it is shown that the teratogenous activity is inheren…	2021-09-15 11:22:24		39	3	341-6	jour	0
1116552	1	0	0	BA	Pyrimethamine	skeletal defects	1975	Foetal red cell macrocytosis induced by pyrimethamine; its teratogenic role.	Petter C, Bourbon J	Experientia		Foetal red cell macrocytosis induced by pyrimethamine; its teratogenic role. ABSTRACT: NOABSTRACT. No abstract found. KEYWORDS: Teratogens, Pyrimethamine, Abnormalities, Drug-Induced, Animals, Erythrocytes/drug effects, Erythrocytes, Abnormal, Female, Fetal Diseases/chemically induced, Hematologic Diseases/chemically induced, Mice, Pregnancy, Pyrimethamine/toxicity, Teratogens	2021-09-15 11:22:41	10.1007/BF01922591	31	3	369-70	jour	0
4469845	1	0	0	BA	Pyrimethamine	skeletal defects	1974	[Mechanisms of the teratogenic and embryotoxic actions of chemical mutagens].	Bariliak IR, Berdyshev GD	TSitologiia i genetika		[Mechanisms of the teratogenic and embryotoxic actions of chemical mutagens]. ABSTRACT: NOABSTRACT. No abstract found. KEYWORDS: Mutagens, Dactinomycin, Mannomustine, Mercaptopurine, Pyrimethamine, Abnormalities, Drug-Induced, Animals, Dactinomycin/therapeutic use, Female, Fetal Death/chemically induced, Mannomustine/antagonists & inhibitors/toxicity, Mercaptopurine/antagonists & inhibitors/toxic…	2021-09-15 11:22:52		8	6	528-31	jour	0
4429462	1	0	0	BA	Pyrimethamine	skeletal defects	1974	[Disturbance in the development of rat embryos resulting from the effects of chloridin in the preimplantation period].	Akimova IM	Arkhiv anatomii, gistologii i embriologii		[Disturbance in the development of rat embryos resulting from the effects of chloridin in the preimplantation period]. ABSTRACT: NOABSTRACT. No abstract found. KEYWORDS: Pyrimethamine, Abnormalities, Drug-Induced, Animals, Cell Division/drug effects, Dose-Response Relationship, Drug, Embryo, Mammalian/drug effects, Female, Gestational Age, Pregnancy, Pyrimethamine/administration & dosage/toxicity…	2021-09-15 11:23:07		67	8	2021-09-18	jour	0
4664519	1	0	0	BA	Pyrimethamine	skeletal defects including bone defects	1972	[Anomalies in the development of rat embryo skeletons consequent to chlorid in (pyrimethamine) administration].	Akimova IM	Arkhiv anatomii, gistologii i embriologii		[Anomalies in the development of rat embryo skeletons consequent to chlorid in (pyrimethamine) administration]. ABSTRACT: NOABSTRACT. No abstract found. KEYWORDS: Pyrimethamine, Abnormalities, Drug-Induced, Abnormalities, Multiple/chemically induced, Animals, Bone and Bones/abnormalities, Female, Fetal Death, Gestational Age, Pregnancy, Pyrimethamine/toxicity, Rats	2021-09-15 11:23:38		63	8	77-83	jour	0
4268853	1	0	0	BA	Pyrimethamine	skeletal defects including craniofacial, bone abnormalities, limb defects, eye defects and diaphragm abnormalities in rat	1972	[Characteristics of the injurious effects of a structural analog of the antimalarial drug chloridin (preparation IEM-687) on various stages of white rat embryogenesis].	Kotb MM	Arkhiv anatomii, gistologii i embriologii		[Characteristics of the injurious effects of a structural analog of the antimalarial drug chloridin (preparation IEM-687) on various stages of white rat embryogenesis]. ABSTRACT: NOABSTRACT. No abstract found. KEYWORDS: Amines, Pyrimidines, 2,4-diamino-5-phenyl-6-methylpyrimidine, Pyrimethamine, Abdominal Muscles/abnormalities, Abnormalities, Drug-Induced, Abnormalities, Multiple/chemically induc…	2021-09-15 11:25:03		63	8	88-96	jour	0
5013001	1	0	0	BA	Pyrimethamine	skeletal defects	1972	[Proteins and enzymes of fetal blood and liver following administration of the teratogenic drug chloridine to pregnant rats].	Egolinskiĭ AI	Biulleten' eksperimental'noi biologii i meditsiny		[Proteins and enzymes of fetal blood and liver following administration of the teratogenic drug chloridine to pregnant rats]. ABSTRACT: NOABSTRACT. No abstract found. KEYWORDS: Blood Proteins, Isoenzymes, Proteins, Sorbitol, Oxidoreductases, L-Lactate Dehydrogenase, Malate Dehydrogenase, Pyrimethamine, Abnormalities, Drug-Induced/enzymology/metabolism, Animals, Blood Proteins/metabolism, Female, …	2021-09-15 11:25:25		13	2	46-9	jour	0
5105609	1	0	0	BA	Pyrimethamine	skeletal defects	1971	[The prenatal influence of chloridin and vitamin A on the behavior of the progeny of rats].	Malakhovskiĭ VG	Biulleten' eksperimental'noi biologii i meditsiny		[The prenatal influence of chloridin and vitamin A on the behavior of the progeny of rats]. ABSTRACT: NOABSTRACT. No abstract found. KEYWORDS: Vitamin A, Pyrimethamine, Abnormalities, Drug-Induced, Animals, Behavior, Animal/drug effects, Central Nervous System Diseases/chemically induced, Female, Humans, Learning Disabilities/chemically induced, Movement Disorders/chemically induced, Pregnancy, P…	2021-09-15 11:25:57		71	3	34-6	jour	0
5503762	1	0	0	BA	Pyrimethamine	skeletal defects	1970	[Range of teratogenic action as an indication of danger in using a medicinal preparation during pregnancy].	Prozorovskiĭ VB, Malakhovskiĭ VG	Akusherstvo i ginekologiia		[Range of teratogenic action as an indication of danger in using a medicinal preparation during pregnancy]. ABSTRACT: NOABSTRACT. No abstract found. KEYWORDS: Vitamin A, Busulfan, Pyrimethamine, Abnormalities, Drug-Induced, Animals, Busulfan/administration & dosage/toxicity, Female, Pregnancy, Pregnancy Complications/chemically induced, Pyrimethamine/administration & dosage/toxicity, Rats, Vitami…	2021-09-15 11:26:14		46	9	52-6	jour	0
5598910	1	0	0	BA	Pyrimethamine	skeletal defects	1967	[Comparison of the teratogenic effect of chloridine and thalidomide on chick embryos].	Stanzhevskaia TI	Farmakologiia i toksikologiia		[Comparison of the teratogenic effect of chloridine and thalidomide on chick embryos]. ABSTRACT: NOABSTRACT. No abstract found. KEYWORDS: Thalidomide, Pyrimethamine, Abnormalities, Drug-Induced, Animals, Chick Embryo/drug effects, Gestational Age/drug effects, Pyrimethamine/toxicity, Thalidomide/toxicity	2021-09-15 11:26:57		30	4	489-91	jour	0
6012419	1	0	0	BA	Pyrimethamine	skeletal defects including microphthalmos, brain defects and ectromelia (skeletal/limb) defects in chick embryo	1966	[Effect of chloridin on chick embryogenesis].	Stanzhevskaya TI	Biulleten' eksperimental'noi biologii i meditsiny		[Effect of chloridin on chick embryogenesis]. ABSTRACT: NOABSTRACT. No abstract found. KEYWORDS: Pyrimethamine, Abnormalities, Drug-Induced, Animals, Brain/abnormalities, Chick Embryo, Ectromelia/chemically induced, Heart Defects, Congenital/chemically induced, Microphthalmos/chemically induced, Pyrimethamine/toxicity	2021-09-15 11:28:24		61	4	85-8	jour	0
5937380	1	0	0	BA	Pyrimethamine	skeletal defects in rat	1966	The influence of solvent on the teratogenic effect of folic acid antagonist in the rat.	Anderson I, Morse LM	Experimental and molecular pathology		The influence of solvent on the teratogenic effect of folic acid antagonist in the rat. ABSTRACT: NOABSTRACT. No abstract found. KEYWORDS: Folic Acid Antagonists, Solvents, Pyrimethamine, Abnormalities, Drug-Induced, Animals, Folic Acid Antagonists/toxicity, Pyrimethamine/toxicity, Rats, Solvents/pharmacology	2021-09-15 11:28:56	10.1016/0014-4800(66)90011-6	5	2	134-45	jour	0
5896089	1	0	0	BA	Pyrimethamine	skeletal defects in rat	1965	[Features peculiar to the pathogenic effect of chloridin at different stages of embryogenesis development (Experimental research)].	Dyban AP, Akimova IM	Akusherstvo i ginekologiia		[Features peculiar to the pathogenic effect of chloridin at different stages of embryogenesis development (Experimental research)]. ABSTRACT: NOABSTRACT. No abstract found. KEYWORDS: Pyrimethamine, Abnormalities, Drug-Induced, Animals, Female, Fetal Death, Pregnancy, Pregnancy, Animal, Pyrimethamine/toxicity, Rats	2021-09-15 11:29:17		41	6	21-8	jour	0
5895994	1	0	0	BA	Pyrimethamine	skeletal defects in rat	1965	[Embryonal development of rats acted upon with 2,4-diamino-5-chlorphenyl-6-ethylpyrimidine].	Dyban AP, Akimova IM, Svetlova VA	Doklady Akademii nauk SSSR		[Embryonal development of rats acted upon with 2,4-diamino-5-chlorphenyl-6-ethylpyrimidine]. ABSTRACT: NOABSTRACT. No abstract found. KEYWORDS: Pyrimethamine, Abnormalities, Drug-Induced, Animals, Embryo, Mammalian/drug effects, Female, Pregnancy, Pyrimethamine/toxicity, Rats	2021-09-15 11:29:28		163	6	1514-7	jour	0
14218394	0	0	1	BA	Pyrimethamine	skeletal defects	1964	DARAPRIM: A FOLIC ACID ANTAGONIST: THE DETECTION OF EARLY TOXICITY.	MCGOWAN JP, LUPOVITCH A, KATASE RY	American journal of ophthalmology		DARAPRIM: A FOLIC ACID ANTAGONIST: THE DETECTION OF EARLY TOXICITY. ABSTRACT: NOABSTRACT. No abstract found. KEYWORDS: Folic Acid Antagonists, Folic Acid, Pyrimethamine, Blood Platelets, Drug Therapy, Eye, Folic Acid, Folic Acid Antagonists, Head, Hematocrit, Humans, Neutrophils, Pyrimethamine, Toxicology, Toxoplasmosis, Toxoplasmosis, Ocular BLOOD PLATELETS, DRUG THERAPY, FOLIC ACID ANTAGONISTS,…	2021-09-15 11:30:05		58		608-11	jour	0
14092889	0	0	1	BA	Pyrimethamine	skeletal defects	1963	[TERATOGENIC ACTION OF DRUGS IN THE PREGNANT WOMAN].	DELERUE J	Journal des sciences medicales de Lille		[TERATOGENIC ACTION OF DRUGS IN THE PREGNANT WOMAN]. ABSTRACT: NOABSTRACT. No abstract found. KEYWORDS: Antineoplastic Agents, Gonadal Steroid Hormones, Insulin, Phenothiazines, Tranquilizing Agents, Vitamins, Thalidomide, Methotrimeprazine, Quinine, phenothiazine, Chlorpromazine, Cortisone, Streptomycin, Pyrimethamine, Abnormalities, Drug-Induced, Antineoplastic Agents, Avitaminosis, Chlorpromaz…	2021-09-15 11:30:29		81		497-505	jour	0
13600362	1	0	0	BA	Pyrimethamine	skeletal defects in chick	1958	Toxic effects produced by pyrimethamine in chickens and their antagonism by folic acid.	LUCAS JM	Nature		Toxic effects produced by pyrimethamine in chickens and their antagonism by folic acid. ABSTRACT: NOABSTRACT. No abstract found. KEYWORDS: Antimalarials, Folic Acid, Pyrimethamine, Animals, Antimalarials/toxicity, Chickens, Folic Acid/pharmacology, Humans, Meat, Pyrimethamine ANTIMALARIALS/toxicity, FOLIC ACID/effects	2021-09-15 11:31:13	10.1038/1821449a0	182	4647	1449	jour	0
13104810	0	0	1	BA	Pyrimethamine	skeletal defects	1953	A further study of the toxicity of pyrimethamine (daraprim) in mna.	MYATT AV, COATNEY GR, HERNANDEZ T, BURTON HW	The American journal of tropical medicine and hygiene		A further study of the toxicity of pyrimethamine (daraprim) in mna. ABSTRACT: NOABSTRACT. No abstract found. KEYWORDS: Antimalarials, Pyrimethamine, Antimalarials/adverse effects, Pyrimethamine ANTIMALARIALS/injurious effects	2021-09-15 11:31:54	10.4269/ajtmh.1953.2.1000	2	6	1000-1	jour	0
2973823	1	0	0	BA	Pyrimethamine	skeletal defects	1988	[Teratogenic effect of pyrimethamine in the rat. In vivo prevention by calcium folinate].	Horvath C, Compagnon A, Petter C	Comptes rendus des seances de la Societe de biologie et de ses filiales		[Teratogenic effect of pyrimethamine in the rat. In vivo prevention by calcium folinate]. ABSTRACT: In vivo prevention of malformations induced by pyrimethamine was studied in the rat. The administration of calcium folinate had an almost complete antiteratogenic effect on external, visceral and skeletal malformations, provided that the vitamin was administered together with the pyrimethamine and …	2021-09-15 11:44:44		182	2	158-66	jour	0
2859662	1	0	0	BA	Pyrimethamine	skeletal defects including hindlimb defects and vascular malformations in rat	1985	Vascular anomalies and pyrimethamine-induced malformations in the rat.	Tangapregassom AM, Tangapregassom MJ, Horvath C, Trecul M, Boucher-Ehrensperger M, Petter C	Teratogenesis, carcinogenesis, and mutagenesis		Vascular anomalies and pyrimethamine-induced malformations in the rat. ABSTRACT: Pyrimethamine injected into the rat on days 12, 13, and 14 of gestation induces several types of malformations, including limb and facial deformities. These malformations appear in the same location as the hemorrhages and hematomas induced by this substance. In order to visualize the extent of the vascular disorders …	2021-09-15 11:46:19	10.1002/tcm.1770050107	5	1	55-62	jour	0
6748447	1	0	0	BA	Pyrimethamine	skeletal defects including craniofacial and hindlimb defects	1984	The critical period of pyrimethamine teratogenesis in the rat.	Izumi H, Kokue E, Hayama T	Nihon juigaku zasshi. The Japanese journal of veterinary science		The critical period of pyrimethamine teratogenesis in the rat. ABSTRACT: NOABSTRACT. No abstract found. KEYWORDS: Pyrimethamine, Abnormalities, Drug-Induced/etiology/veterinary, Animals, Female, Gestational Age, Pregnancy, Pyrimethamine/toxicity, Rats, Rats, Inbred Strains, Swine/embryology, Swine Diseases/chemically induced	2021-09-15 11:47:02	10.1292/jvms1939.46.217	46	2	217-8	jour	0
6136770	1	0	0	BA	Pyrimethamine	skeletal defects	1983	Teratogenicity of debendox and pyrimethamine.	Smithells RW, Sheppard S	Lancet (London, England)		Teratogenicity of debendox and pyrimethamine. ABSTRACT: NOABSTRACT. No abstract found. KEYWORDS: Drug Combinations, Pyridines, dicyclomine, doxylamine, pyridoxine drug combination, Dicyclomine, Doxylamine, Pyridoxine, Pyrimethamine, Abnormalities, Drug-Induced/etiology, Dicyclomine, Doxylamine/adverse effects, Drug Combinations/adverse effects, Female, Humans, Pregnancy, Pyridines/adverse effects…	2021-09-15 11:47:22	10.1016/s0140-6736(83)90706-7	2	8350	623-4	jour	0
6135892	1	0	0	BA	Pyrimethamine	skeletal defects	1983	Teratogenicity of pyrimethamine.	Harpey JP, Darbois Y, Lefèbvre G	Lancet (London, England)		Teratogenicity of pyrimethamine. ABSTRACT: NOABSTRACT. No abstract found. KEYWORDS: Pyrimethamine, Abnormalities, Drug-Induced/etiology, Adult, Female, Humans, Malaria/prevention & control, Maternal-Fetal Exchange, Pregnancy, Pyrimethamine/adverse effects	2021-09-15 11:47:30	10.1016/s0140-6736(83)90366-5	2	8346	399	jour	0
4469845	1	0	0	BA	Pyrimethamine	skeletal defects	1974	[Mechanisms of the teratogenic and embryotoxic actions of chemical mutagens].	Bariliak IR, Berdyshev GD	TSitologiia i genetika		[Mechanisms of the teratogenic and embryotoxic actions of chemical mutagens]. ABSTRACT: NOABSTRACT. No abstract found. KEYWORDS: Mutagens, Dactinomycin, Mannomustine, Mercaptopurine, Pyrimethamine, Abnormalities, Drug-Induced, Animals, Dactinomycin/therapeutic use, Female, Fetal Death/chemically induced, Mannomustine/antagonists & inhibitors/toxicity, Mercaptopurine/antagonists & inhibitors/toxic…	2021-09-15 11:48:40		8	6	528-31	jour	0
4429462	1	0	0	BA	Pyrimethamine	skeletal defects	1974	[Disturbance in the development of rat embryos resulting from the effects of chloridin in the preimplantation period].	Akimova IM	Arkhiv anatomii, gistologii i embriologii		[Disturbance in the development of rat embryos resulting from the effects of chloridin in the preimplantation period]. ABSTRACT: NOABSTRACT. No abstract found. KEYWORDS: Pyrimethamine, Abnormalities, Drug-Induced, Animals, Cell Division/drug effects, Dose-Response Relationship, Drug, Embryo, Mammalian/drug effects, Female, Gestational Age, Pregnancy, Pyrimethamine/administration & dosage/toxicity…	2021-09-15 11:49:03		67	8	2021-09-18	jour	0
4826767	1	0	0	BA	Pyrimethamine	skeletal defects	1974	Influence of 2,4-diamino-5-chlorophenyl-6-ethylpyrimidine (chloridyn) on the nucleic acid metabolism of embryos of white rats.	Kotin AM, Repin VS	The Soviet journal of developmental biology		Influence of 2,4-diamino-5-chlorophenyl-6-ethylpyrimidine (chloridyn) on the nucleic acid metabolism of embryos of white rats. ABSTRACT: NOABSTRACT. No abstract found. KEYWORDS: Carbon Radioisotopes, Formates, Phosphorus Radioisotopes, RNA, DNA, Thymidine, Pyrimethamine, Abnormalities, Drug-Induced, Animals, Carbon Radioisotopes, DNA/biosynthesis, Female, Fetus/drug effects/metabolism, Formates, …	2021-09-15 11:49:37		4	2	122-31	jour	0
4664519	1	0	0	BA	Pyrimethamine	skeletal defects	1972	[Anomalies in the development of rat embryo skeletons consequent to chlorid in (pyrimethamine) administration].	Akimova IM	Arkhiv anatomii, gistologii i embriologii		[Anomalies in the development of rat embryo skeletons consequent to chlorid in (pyrimethamine) administration]. ABSTRACT: NOABSTRACT. No abstract found. KEYWORDS: Pyrimethamine, Abnormalities, Drug-Induced, Abnormalities, Multiple/chemically induced, Animals, Bone and Bones/abnormalities, Female, Fetal Death, Gestational Age, Pregnancy, Pyrimethamine/toxicity, Rats	2021-09-15 11:50:16		63	8	77-83	jour	0
4515020	1	0	0	BA	Pyrimethamine	skeletal defects	1972	Activity of "early" and "late" dehydrofolate reductase in induced abnormalities of mammalian embryogenesis.	Repin VS, Geiro ND, Rostovtsev VN, Vaisman BL	The Soviet journal of developmental biology		Activity of "early" and "late" dehydrofolate reductase in induced abnormalities of mammalian embryogenesis. ABSTRACT: NOABSTRACT. No abstract found. KEYWORDS: Cytosine Nucleotides, Dactinomycin, Tetrahydrofolate Dehydrogenase, Aminohydrolases, Aminopterin, Pyrimethamine, Abnormalities, Drug-Induced/enzymology, Aminohydrolases/isolation & purification/metabolism, Aminopterin/adverse effects, Anima…	2021-09-15 11:50:39		3	1	51-7	jour	0
6011755	1	0	0	BA	Pyrimethamine	skeletal defects	1966	[Relationship between the teratogenic effect and the chemical structure of drugs. Experiments with chloridine and bigumal].	Dyban AP, Udalova LD, Akimova IM	Doklady Akademii nauk SSSR		[Relationship between the teratogenic effect and the chemical structure of drugs. Experiments with chloridine and bigumal]. ABSTRACT: NOABSTRACT. No abstract found. KEYWORDS: Proguanil, Pyrimethamine, Abnormalities, Drug-Induced, Animals, Female, Fetal Death/chemically induced, Fetus/drug effects, Pregnancy, Proguanil/adverse effects, Pyrimethamine/adverse effects, Rats	2021-09-15 11:51:51		167	1	228-31	jour	0
5895994	1	0	0	BA	Pyrimethamine	skeletal defects	1965	[Embryonal development of rats acted upon with 2,4-diamino-5-chlorphenyl-6-ethylpyrimidine].	Dyban AP, Akimova IM, Svetlova VA	Doklady Akademii nauk SSSR		[Embryonal development of rats acted upon with 2,4-diamino-5-chlorphenyl-6-ethylpyrimidine]. ABSTRACT: NOABSTRACT. No abstract found. KEYWORDS: Pyrimethamine, Abnormalities, Drug-Induced, Animals, Embryo, Mammalian/drug effects, Female, Pregnancy, Pyrimethamine/toxicity, Rats	2021-09-15 11:52:08		163	6	1514-7	jour	0
9628549	0	0	1	BA	Raloxifene hydrochloride	decreased litter size	1998	The selective estrogen receptor modulator, raloxifene: reproductive assessments following preimplantation exposure in mated female rats.	Clarke DO, Griffey KI, Buelke-Sam J, Francis PC	Reproductive toxicology (Elmsford, N.Y.)		The selective estrogen receptor modulator, raloxifene: reproductive assessments following preimplantation exposure in mated female rats. ABSTRACT: Raloxifene is a nonsteroidal, selective estrogen receptor modulator being developed for postmenopausal osteoporosis. As part of an integrated reproductive toxicity assessment, two studies were conducted in which raloxifene was administered orally to CD…	2021-09-15 12:10:19	10.1016/s0890-6238(98)00009-4	12	3	247-59	jour	0
9628550	1	0	0	BA	Raloxifene hydrochloride	decreased litter size, increased incidences of fetal runts and the developmental deviations, wavy ribs in rats and rabbits	1998	The selective estrogen receptor modulator, raloxifene: segment II studies in rats and rabbits.	Byrd RA, Francis PC	Reproductive toxicology (Elmsford, N.Y.)		The selective estrogen receptor modulator, raloxifene: segment II studies in rats and rabbits. ABSTRACT: Raloxifene is a nonsteroidal, selective estrogen receptor modulator developed by Eli Lilly and Company primarily as a therapeutic agent for postmenopausal osteoporosis. Two Segment II studies were conducted that examined maternal reproductive parameters and fetal outcome following gestational …	2021-09-15 12:27:50	10.1016/s0890-6238(98)00015-x	12	3	261-70	jour	0
9628551	0	0	1	BA	Raloxifene hydrochloride	delayed eye opening in rat emrbyos at higher dose	1998	The selective estrogen receptor modulator, raloxifene: a segment II/III delivery study in rats.	Buelke-Sam J, Cohen IR, Wierda D, Griffey KI, Fisher LF, Francis PC	Reproductive toxicology (Elmsford, N.Y.)		The selective estrogen receptor modulator, raloxifene: a segment II/III delivery study in rats. ABSTRACT: Raloxifene is a nonsteroidal, selective estrogen receptor modulator developed by Eli Lilly and Company as a therapeutic agent for postmenopausal osteoporosis. Raloxifene was administered orally by gavage at doses of 0, 0.1, 1, or 10 mg/kg/d to female CD rats (25/group) on Gestation Day 6 (GD …	2021-09-15 12:29:20	10.1016/s0890-6238(98)00006-9	12	3	271-88	jour	0
27395752	0	0	1	BA	Raloxifene hydrochloride	disruption of neuroendocrine development in rat embryos	2016	Neonatal exposure to SERMs disrupts neuroendocrine development and postnatal reproductive function through alteration of hypothalamic kisspeptin neurons in female rats.	Ichimura R, Takahashi M, Morikawa T, Inoue K, Kuwata K, Usuda K, Yokosuka M, Watanabe G, Yoshida M	Neurotoxicology		Neonatal exposure to SERMs disrupts neuroendocrine development and postnatal reproductive function through alteration of hypothalamic kisspeptin neurons in female rats. ABSTRACT: Selective estrogen receptor modulators (SERMs) are a class of therapeutic chemicals which present tissue-specific estrogen receptor modulating activity. Neonatal exposure to SERMs has been reported to adversely affect ce…	2021-09-15 12:43:52	10.1016/j.neuro.2016.07.003	56		64-75	jour	0
9628549	0	0	1	BA	Raloxifene hydrochloride	reduced litter sizes and extended gestation periods, the survival, gender ratio in rat model	1998	The selective estrogen receptor modulator, raloxifene: reproductive assessments following preimplantation exposure in mated female rats.	Clarke DO, Griffey KI, Buelke-Sam J, Francis PC	Reproductive toxicology (Elmsford, N.Y.)		The selective estrogen receptor modulator, raloxifene: reproductive assessments following preimplantation exposure in mated female rats. ABSTRACT: Raloxifene is a nonsteroidal, selective estrogen receptor modulator being developed for postmenopausal osteoporosis. As part of an integrated reproductive toxicity assessment, two studies were conducted in which raloxifene was administered orally to CD…	2021-09-15 12:48:13	10.1016/s0890-6238(98)00009-4	12	3	247-59	jour	0
34186166	1	0	0	BA	Retinol	developmental craniofacial defects	2021	An adverse outcome pathway on the disruption of retinoic acid metabolism leading to developmental craniofacial defects.	Menegola E, Veltman CHJ, Battistoni M, Di Renzo F, Moretto A, Metruccio F, Beronius A, Zilliacus J, Kyriakopoulou K, Spyropoulou A, Machera K, van der Ven LTM, Luijten M	Toxicology		An adverse outcome pathway on the disruption of retinoic acid metabolism leading to developmental craniofacial defects. ABSTRACT: Adverse outcome pathway (AOP) is a conceptual framework that links a molecular initiating event (MIE) via intermediate key events (KEs) with adverse effects (adverse outcomes, AO) relevant for risk assessment, through defined KE relationships (KERs). The aim of the pre…	2021-09-15 12:54:44	10.1016/j.tox.2021.152843	458		152843	jour	0
33298461	1	0	0	BA	Retinol	axial skeletal defects	2021	Axial skeleton anterior-posterior patterning is regulated through feedback regulation between Meis transcription factors and retinoic acid.	López-Delgado AC, Delgado I, Cadenas V, Sánchez-Cabo F, Torres M	Development (Cambridge, England)		Axial skeleton anterior-posterior patterning is regulated through feedback regulation between Meis transcription factors and retinoic acid. ABSTRACT: Vertebrate axial skeletal patterning is controlled by co-linear expression of Hox genes and axial level-dependent activity of HOX protein combinations. MEIS transcription factors act as co-factors of HOX proteins and profusely bind to Hox complex DN…	2021-09-15 12:55:25	10.1242/dev.193813	148	1		jour	0
31300413	1	0	0	BA	Retinol	skeletal defects including cleft palate	2019	RDH10 function is necessary for spontaneous fetal mouth movement that facilitates palate shelf elevation.	Friedl RM, Raja S, Metzler MA, Patel ND, Brittian KR, Jones SP, Sandell LL	Disease models & mechanisms		RDH10 function is necessary for spontaneous fetal mouth movement that facilitates palate shelf elevation. ABSTRACT: Cleft palate is a common birth defect, occurring in approximately 1 in 1000 live births worldwide. Known etiological mechanisms of cleft palate include defects within developing palate shelf tissues, defects in mandibular growth and defects in spontaneous fetal mouth movement. Until…	2021-09-15 12:56:52	10.1242/dmm.039073	12	7		jour	1
25371368	1	0	0	BA	Retinol	skeletal defects including hindbrain and spinal cord defects in zebrafish	2014	Retinoic acid regulates size, pattern and alignment of tissues at the head-trunk transition.	Lee K, Skromne I	Development (Cambridge, England)		Retinoic acid regulates size, pattern and alignment of tissues at the head-trunk transition. ABSTRACT: At the head-trunk transition, hindbrain and spinal cord alignment to occipital and vertebral bones is crucial for coherent neural and skeletal system organization. Changes in neural or mesodermal tissue configuration arising from defects in the specification, patterning or relative axial placeme…	2021-09-15 13:02:04	10.1242/dev.109603	141	22	4375-84	jour	0
25305491	1	0	0	BA	Retinol	skeletal defects including growth plate cartilage and chondrogenesis in mice	2014	Cyp26b1 within the growth plate regulates bone growth in juvenile mice.	Minegishi Y, Sakai Y, Yahara Y, Akiyama H, Yoshikawa H, Hosokawa K, Tsumaki N	Biochemical and biophysical research communications		Cyp26b1 within the growth plate regulates bone growth in juvenile mice. ABSTRACT: Retinoic acid (RA) is an active metabolite of vitamin A and plays important roles in embryonic development. CYP26 enzymes degrade RA and have specific expression patterns that produce a RA gradient, which regulates the patterning of various structures in the embryo. However, it has not been addressed whether a RA gr…	2021-09-15 13:04:08	10.1016/j.bbrc.2014.10.001	454	1	2021-12-08	jour	0
25136779	1	0	0	BA	Retinol	chondorgenesis affected using rat hind limb bud in vitro culture model	2014	All-trans-retinoid acid (ATRA) suppresses chondrogenesis of rat primary hind limb bud mesenchymal cells by downregulating p63 and cartilage-specific molecules.	Wang YG, Xie P, Wang YG, Li XD, Zhang TG, Liu ZY, Hong Q, Du SX	Environmental toxicology and pharmacology		All-trans-retinoid acid (ATRA) suppresses chondrogenesis of rat primary hind limb bud mesenchymal cells by downregulating p63 and cartilage-specific molecules. ABSTRACT: P63 null mice have no or truncated limbs and mutations in human p63 cause several skeletal syndromes that also show limb and digit abnormalities, suggesting its essential role in bone development. In the current study, we investi…	2021-09-15 13:05:17	10.1016/j.etap.2014.07.008	38	2	460-8	jour	0
24005908	1	0	0	BA	Retinol	skeletal defects and palatogenesis (cleft palate)	2013	The retinaldehyde reductase DHRS3 is essential for preventing the formation of excess retinoic acid during embryonic development.	Billings SE, Pierzchalski K, Butler Tjaden NE, Pang XY, Trainor PA, Kane MA, Moise AR	FASEB journal : official publication of the Federation of American Societies for Experimental Biology		The retinaldehyde reductase DHRS3 is essential for preventing the formation of excess retinoic acid during embryonic development. ABSTRACT: Oxidation of retinol via retinaldehyde results in the formation of the essential morphogen all-trans-retinoic acid (ATRA). Previous studies have identified critical roles in the regulation of embryonic ATRA levels for retinol, retinaldehyde, and ATRA-oxidizin…	2021-09-15 13:07:39	10.1096/fj.13-227967	27	12	4877-89	jour	1
23765990	1	0	0	BA	Retinol	hindbrain defects and cranial skeletal defects	2013	Investigation of retinoic acid function during embryonic brain development using retinaldehyde-rescued Rdh10 knockout mice.	Chatzi C, Cunningham TJ, Duester G	Developmental dynamics : an official publication of the American Association of Anatomists		Investigation of retinoic acid function during embryonic brain development using retinaldehyde-rescued Rdh10 knockout mice. ABSTRACT: Retinoic acid (RA) signaling controls patterning and neuronal differentiation within the hindbrain, but forebrain RA function remains controversial. RA is produced from metabolism of retinol to retinaldehyde by retinol dehydrogenase (RDH), followed by metabolism of…	2021-09-15 13:08:33	10.1002/dvdy.23999	242	9	1056-65	jour	1
23266491	1	0	0	BA	Retinol	skeletal defects	2013	Retinol deprivation partially rescues the skeletal mineralization defects of Phex-deficient Hyp mice.	Seitz S, Rendenbach C, Barvencik F, Streichert T, Jeschke A, Schulze J, Amling M, Schinke T	Bone		Retinol deprivation partially rescues the skeletal mineralization defects of Phex-deficient Hyp mice. ABSTRACT: X-linked hypophosphatemic rickets (XLH) is a genetic disorder caused by mutational inactivation of the PHEX gene, encoding a transmembrane endopeptidase expressed in osteoblasts. Since several experiments involving Phex-deficient Hyp mice have demonstrated that an increased expression o…	2021-09-15 13:09:55	10.1016/j.bone.2012.12.009	53	1	231-8	jour	0
23071590	1	0	0	BA	Retinol	congenital spinal abnormalities and skeletal malformations in the cervical, thoracic, the pelvic and sacral and limbs regions in rat model	2012	Vitamin A deficiency induces congenital spinal deformities in rats.	Li Z, Shen J, Wu WK, Wang X, Liang J, Qiu G, Liu J	PloS one		Vitamin A deficiency induces congenital spinal deformities in rats. ABSTRACT: Most cases of congenital spinal deformities were sporadic and without strong evidence of heritability. The etiology of congenital spinal deformities is still elusive and assumed to be multi-factorial. The current study seeks to elucidate the effect of maternal vitamin A deficiency and the production of congenital spinal…	2021-09-15 13:16:18	10.1371/journal.pone.0046565	7	10	e46565	jour	1
21319175	1	0	0	BA	Retinol	skeletal malformations including cleft palate, digital anomalies, misshapen limbs , cervical, thoracic, the pelvic and sacral and limbs regions in rat model	2012	Malformation spectrum induced by ketoconazole after single administration to pregnant rats during the critical period - comparison with vitamin A-induced malformation spectrum.	Mineshima H, Fukuta T, Kato E, Uchida K, Aoki T, Matsuno Y, Mori C	Journal of applied toxicology : JAT		Malformation spectrum induced by ketoconazole after single administration to pregnant rats during the critical period - comparison with vitamin A-induced malformation spectrum. ABSTRACT: Azole derivatives have teratogenic effects in rodents. In the present study, malformations and their sensitive windows induced by high-dose ketoconazole (KCZ), an azole derivative, without maternal toxicity were …	2021-09-15 13:19:04	10.1002/jat.1636	32	2	98-107	jour	0
20836124	1	0	0	BA	Retinol	skeletal malformations including extra lumbar vertebra, supernumerary ribs, skull bone defects, and decreased number of ossified sacrocaudal vertebra	2010	Micro-computed tomographic evaluation of fetal skeletal changes induced by all-trans-retinoic acid in rats and rabbits.	Wise LD, Xue D, Winkelmann CT	Birth defects research. Part B, Developmental and reproductive toxicology		Micro-computed tomographic evaluation of fetal skeletal changes induced by all-trans-retinoic acid in rats and rabbits. ABSTRACT: Our laboratory has been conducting positive control studies to evaluate the utility of micro-computed tomography (micro-CT) for qualitative evaluation of fetal skeletal morphology. All-trans-retinoic acid (atRA) was used to produce a different spectrum of defects compa…	2021-09-15 13:21:54	10.1002/bdrb.20267	89	5	408-17	jour	0
20684874	1	0	0	BA	Retinol	skeletal malformations including hindlimb defects and skeletal ossification defects	2010	Retinoic acid retards fetal and hindlimb skeletal development asymmetrically in a retinoic acid-induced clubfoot model.	Liu ZY, Li XD, Chen B, Zheng CY, Zhong YS, Jia YL, Du SX	Experimental and toxicologic pathology : official journal of the Gesellschaft fur Toxikologische Pathologie		Retinoic acid retards fetal and hindlimb skeletal development asymmetrically in a retinoic acid-induced clubfoot model. ABSTRACT: Retinoic acid (RA) has been shown to induce congenital clubfoot in animal models, but it is unknown whether the effect of RA on the formation of clubfoot in vivo results from generalized growth retardation or from the specific effects of hindlimb skeletal development. …	2021-09-15 13:23:25	10.1016/j.etp.2010.05.003	62	6	663-70	jour	0
20237176	1	0	0	BA	Retinol	skeletal abnormalities in ribs and hand/forelimb bones such as absent/ short/bent ribs, fused rib cartilage, absent/fused forepaw phalanx, and misshapen carpal bones in high dose of vitamin-A	2010	Increases in discontinuous rib cartilage and fused carpal bone in rat fetuses exposed to the teratogens, busulfan, acetazolamide, vitamin A, and ketoconazole.	Dodo T, Uchida K, Hirose T, Fukuta T, Kojima C, Shiraishi I, Kato E, Horiba T, Mineshima H, Okuda Y, Maeda M, Katsutani N, Hirano K, Aoki T	Human & experimental toxicology		Increases in discontinuous rib cartilage and fused carpal bone in rat fetuses exposed to the teratogens, busulfan, acetazolamide, vitamin A, and ketoconazole. ABSTRACT: Skeletal changes induced by treatment of pregnant rats with four potent teratogens, busulfan, acetazolamide, vitamin A palmitate, and ketoconazole, were evaluated using Alizarin Red S and Alcian Blue double-staining to investigate…	2021-09-15 13:24:58	10.1177/0960327110363862	29	6	439-50	jour	0
20164929	1	0	0	BA	Retinol	skeletal abnormalities including spine defects via RA signaling mechanism	2010	Rere controls retinoic acid signalling and somite bilateral symmetry.	Vilhais-Neto GC, Maruhashi M, Smith KT, Vasseur-Cognet M, Peterson AS, Workman JL, Pourquié O	Nature		Rere controls retinoic acid signalling and somite bilateral symmetry. ABSTRACT: One of the most notable features of the vertebrate body plan organization is its bilateral symmetry, evident at the level of vertebrae and skeletal muscles. Here we show that a mutation in Rere (also known as atrophin2) leads to the formation of asymmetrical somites in mouse embryos, similar to embryos deprived of ret…	2021-09-15 13:26:43	10.1038/nature08763	463	7283	953-7	jour	0
19145591	1	0	0	BA	Retinol	skeletal ossification observed in diet containing DE-71 and vitamin-A in rat model	2009	The effects of marginal maternal vitamin A status on penta-brominated diphenyl ether mixture-induced alterations in maternal and conceptal vitamin A and fetal development in the Sprague Dawley rat.	Ellis-Hutchings RG, Cherr GN, Hanna LA, Keen CL	Birth defects research. Part B, Developmental and reproductive toxicology		The effects of marginal maternal vitamin A status on penta-brominated diphenyl ether mixture-induced alterations in maternal and conceptal vitamin A and fetal development in the Sprague Dawley rat. ABSTRACT: Polybrominated diphenyl ether (PBDE) toxicity in rodents can be associated with disruptions in endocrine signaling. We previously reported that the penta-BDE mixture, DE-71, disrupts thyroid …	2021-09-15 13:29:15	10.1002/bdrb.20181	86	1	48-57	jour	0
18927157	1	0	0	BA	Retinol	fusions of cervical vertebrae and hyperossification of facial and axial bones, leading to fusions of vertebral primordia, a defect in the context of RA signaling in zebrafish	2008	Restriction of retinoic acid activity by Cyp26b1 is required for proper timing and patterning of osteogenesis during zebrafish development.	Laue K, Jänicke M, Plaster N, Sonntag C, Hammerschmidt M	Development (Cambridge, England)		Restriction of retinoic acid activity by Cyp26b1 is required for proper timing and patterning of osteogenesis during zebrafish development. ABSTRACT: Skeletal syndromes are among the most common birth defects. Vertebrate skeletogenesis involves two major cell types: cartilage-forming chondrocytes and bone-forming osteoblasts. In vitro, both are under the control of retinoic acid (RA), but its exa…	2021-09-15 13:31:05	10.1242/dev.021238	135	22	3775-87	jour	1
18321479	1	0	0	BA	Retinol	skeletal malformations including sternal and pevic malformations, axial and appendicular skeletal defects	2008	A nutritional model of late embryonic vitamin A deficiency produces defects in organogenesis at a high penetrance and reveals new roles for the vitamin in skeletal development.	See AW, Kaiser ME, White JC, Clagett-Dame M	Developmental biology		A nutritional model of late embryonic vitamin A deficiency produces defects in organogenesis at a high penetrance and reveals new roles for the vitamin in skeletal development. ABSTRACT: Vitamin A plays an essential role in vertebrate embryogenesis. In the present study, pregnant vitamin A-deficient (VAD) rats were maintained during early pregnancy on the short half-life vitamin A metabolite, all…	2021-09-15 13:33:14	10.1016/j.ydbio.2007.10.018	316	2	171-90	jour	0
17022025	1	0	0	BA	Retinol	skeletal malformations	2006	Reduction of all-trans-retinoic acid-induced teratogenesis in the rat by glycine administration.	Martínez-Angoa A, Parra-Hernández E, Madrigal-Bujaidar E, Chamorro-Cevallos G, Carvajal-Sandoval G, Zamudio-Cortes P	Birth defects research. Part A, Clinical and molecular teratology		Reduction of all-trans-retinoic acid-induced teratogenesis in the rat by glycine administration. ABSTRACT: Prenatal rat embryo exposure to retinoids induces severe malformations in various organs; the most active and teratogenic metabolite is all-trans-retinoic acid (atRA). The mechanisms of this embryopathy are only partly known. In the present study, the influence of glycine on the teratogenici…	2021-09-15 13:34:17	10.1002/bdra.20309	76	10	731-8	jour	0
16463421	1	0	0	BA	Retinol	forelimb ectrodactyly in mice	2006	Differential teratogenesis of all-trans-retinoic acid administered on gestational day 9.5 to SWV and C57BL/6N mice: emphasis on limb dysmorphology.	Collins MD, Eckhoff C, Weiss R, Resnick E, Nau H, Scott WJ	Birth defects research. Part A, Clinical and molecular teratology		Differential teratogenesis of all-trans-retinoic acid administered on gestational day 9.5 to SWV and C57BL/6N mice: emphasis on limb dysmorphology. ABSTRACT: Mouse strain differences in teratologic response are well documented. However, because retinoids cause similar malformation syndromes across many species, the strain differences may be predicted to be minimal. The goals of this study were to…	2021-09-15 13:35:33	10.1002/bdra.20232	76	2	96-106	jour	0
16369952	1	0	0	BA	Retinol	forelimb ectrodactyly in mice	2006	Interactive effects of cadmium and all-trans-retinoic acid on the induction of forelimb ectrodactyly in C57BL/6 mice.	Lee GS, Liao X, Cantor RM, Collins MD	Birth defects research. Part A, Clinical and molecular teratology		Interactive effects of cadmium and all-trans-retinoic acid on the induction of forelimb ectrodactyly in C57BL/6 mice. ABSTRACT: Most toxicological studies have tested single chemical agents at relatively high doses, and fewer studies have addressed the toxic effects of chemical interactions. It is important to understand the toxicity of chemical mixtures in order to assess the more realistic risk…	2021-09-15 13:35:59	10.1002/bdra.20201	76	1	19-28	jour	0
15799028	1	0	0	BA	Retinol	cleft palate, skeletal defects in the limbs, vertebrae, sternebrae, and ribs	2005	Teratogenic effects of retinoic acid are modulated in mice lacking expression of epidermal growth factor and transforming growth factor-alpha.	Abbott BD, Best DS, Narotsky MG	Birth defects research. Part A, Clinical and molecular teratology		Teratogenic effects of retinoic acid are modulated in mice lacking expression of epidermal growth factor and transforming growth factor-alpha. ABSTRACT: Epidermal growth factor (EGF) and transforming growth factor-alpha (TGFalpha) regulate cell proliferation and differentiation in the embryo. The induction of cleft palate (CP) by all trans-retinoic acid (RA) was associated with altered expression…	2021-09-15 13:37:21	10.1002/bdra.20117	73	4	204-17	jour	0
14708090	1	0	0	BA	Retinol	supernumerary cervical ribs (CSNR) lateral to C7, 8 vertebrosternal ribs, supernumerary lumbar ribs (LSNR) lateral to L1, extra presacral vertebrae, and the induction of vertebral and/or rib malformations	2003	Axial skeletal and Hox expression domain alterations induced by retinoic acid, valproic acid, and bromoxynil during murine development.	Kawanishi CY, Hartig P, Bobseine KL, Schmid J, Cardon M, Massenburg G, Chernoff N	Journal of biochemical and molecular toxicology		Axial skeletal and Hox expression domain alterations induced by retinoic acid, valproic acid, and bromoxynil during murine development. ABSTRACT: Retinoic acid (RA) alters the developmental fate of the axial skeletal anlagen. "Anteriorizations" or "posteriorizations," the assumption of characteristics of embryonic areas normally anterior or posterior to the affected tissues, are correlated with a…	2021-09-15 13:39:16	10.1002/jbt.10098	17	6	346-56	jour	0
12955859	1	0	0	BA	Retinol	skeletal malformations	2003	Revisiting the role of retinoid signaling in skeletal development.	Weston AD, Hoffman LM, Underhill TM	Birth defects research. Part C, Embryo today : reviews		Revisiting the role of retinoid signaling in skeletal development. ABSTRACT: Several years ago, it was discovered that an imbalance of vitamin A during embryonic development has dramatic teratogenic effects. These effects have since been attributed to vitamin A's most active metabolite, retinoic acid (RA), which itself profoundly influences the development of multiple organs including the skeleto…	2021-09-15 13:40:01	10.1002/bdrc.10010	69	2	156-73	jour	0
12426472	1	0	0	BA	Retinol	deformities in the lower jaw, caudal fin and vertebrae. In the lower jaw, growth retardation of the dentary was evident. In the vertebrae, the major abnormalities were hypertrophy of the centrum, central fusion, and an increase in the number of abdominal vertebrae. Caudal fin deformities included deformity of caudal bone complex and absence of the entire caudal fin in the Japanese flounder (Paral…	2002	Retinoic acid isomers produce malformations in postembryonic development of the Japanese flounder, Paralichthys olivaceus.	Haga Y, Suzuki T, Takeuchi T	Zoological science		Retinoic acid isomers produce malformations in postembryonic development of the Japanese flounder, Paralichthys olivaceus. ABSTRACT: We previously reported that characteristic deformities were induced by retinoic acid (RA) treatment of the Japanese flounder, Paralichthys olivaceus, at 6-9 days post-hatching (dph). To evaluate the toxic potency of nuclear retinoid receptors in induction of deformi…	2021-09-15 13:42:20	10.2108/zsj.19.1105	19	10	1105-12	jour	0
11430695	1	0	0	BA	Retinol	skeletal abnormalities consisting of reduced digital number, shortening of the long bones and delayed ossification.	2001	Retinoic acid specifically downregulates Fgf4 and inhibits posterior cell proliferation in the developing mouse autopod.	Hayes C, Morriss-Kay GM	Journal of anatomy		Retinoic acid specifically downregulates Fgf4 and inhibits posterior cell proliferation in the developing mouse autopod. ABSTRACT: Retinoic acid, when administered to pregnant mice on d 11.0 of gestation, causes limb skeletal abnormalities consisting of reduced digital number, shortening of the long bones and delayed ossification. We show here that these effects are correlated with a decrease in …	2021-09-15 13:44:07	10.1046/j.1469-7580.2001.19850561.x	198	Pt 5	561-8	jour	1
11277079	1	0	0	BA	Retinol	characteristic skeletal defects in a stage- and dose-dependent manner were observed	2001	Retinoid signalling and skeletal development.	Underhill TM, Sampaio AV, Weston AD	Novartis Foundation symposium		Retinoid signalling and skeletal development. ABSTRACT: Metabolites of vitamin A, including retinoic acid (RA), comprise a class of molecules known to be important in development and homeostasis. RA functions through a class of nuclear hormone receptors, the RA receptors (RARs), to regulate gene transcription. In the developing mammalian limb, RA affects the differentiation of many cell lineages,…	2021-09-15 13:45:08	10.1002/0470846658.ch12	232		171-85; discussion 185-8	jour	0
10662603	1	0	0	BA	Retinol	eye and axial skeletal malformations	2000	Teratogenicity, tissue distribution, and metabolism of the retro-retinoids, 14-hydroxy-4,14-retro-retinol and anhydroretinol, in the C57BL/6J mouse.	Mao GE, Collins MD, Derguini F	Toxicology and applied pharmacology		Teratogenicity, tissue distribution, and metabolism of the retro-retinoids, 14-hydroxy-4,14-retro-retinol and anhydroretinol, in the C57BL/6J mouse. ABSTRACT: The retro-retinoids 14-hydroxy-4,14-retro-retinol (14-HRR) and anhydroretinol (AR) are endogenous metabolites of retinol (Vitamin A). 14-HRR and retinol, but not retinoic acid, promote the proliferation of lymphocytes and fibroblasts when c…	2021-09-15 13:47:43	10.1006/taap.1999.8828	163	1	38-49	jour	0
10223710	1	0	0	BA	Retinol	skeletal malformations in flounder (Paralichthys olivaceus) embryo model	1999	Retinoic acid given at late embryonic stage depresses sonic hedgehog and Hoxd-4 expression in the pharyngeal area and induces skeletal malformation in flounder (Paralichthys olivaceus) embryos.	Suzuki T, Oohara I, Kurokawa T	Development, growth & differentiation		Retinoic acid given at late embryonic stage depresses sonic hedgehog and Hoxd-4 expression in the pharyngeal area and induces skeletal malformation in flounder (Paralichthys olivaceus) embryos. ABSTRACT: During the development of pharyngeal cartilages, signal molecules, including sonic hedgehog (shh) and various growth factors, as well as Hox genes are expressed in the pharyngeal area. To elucida…	2021-09-15 13:49:36	10.1046/j.1440-169x.1999.00420.x	41	2	143-52	jour	0
9664655	1	0	0	BA	Retinol	defects in the brain, heart, and eye, duplications of pectoral fins, and deletions in craniofacial cartilage elements in Fundulus heteroclitus model	1998	Exogenous retinoic acid during gastrulation induces cartilaginous and other craniofacial defects in Fundulus heteroclitus.	Vandersea MW, McCarthy RA, Fleming P, Smith D	The Biological bulletin		Exogenous retinoic acid during gastrulation induces cartilaginous and other craniofacial defects in Fundulus heteroclitus. ABSTRACT: Embryonic levels of retinoic acid (RA) and the response of cells to RA are critical to the normal development of vertebrates. To understand the effects of RA signaling in Fundulus heteroclitus, we exposed embryos to a range of RA concentrations of 2 h during gastrul…	2021-09-15 13:52:10	10.2307/1543098	194	3	281-96	jour	0
9636177	1	0	0	BA	Retinol	skeletal defects and cervical abnormalities	1998	Retardation of skeletal development and cervical abnormalities in transgenic mice expressing a dominant-negative retinoic acid receptor in chondrogenic cells.	Yamaguchi M, Nakamoto M, Honda H, Nakagawa T, Fujita H, Nakamura T, Hirai H, Narumiya S, Kakizuka A	Proceedings of the National Academy of Sciences of the United States of America		Retardation of skeletal development and cervical abnormalities in transgenic mice expressing a dominant-negative retinoic acid receptor in chondrogenic cells. ABSTRACT: Skeletal formation is a fundamental element of body patterning and is strictly regulated both temporally and spatially by a variety of molecules. Among these, retinoic acid (RA) has been shown to be involved in normal skeletal dev…	2021-09-15 13:53:41	10.1073/pnas.95.13.7491	95	13	7491-6	jour	1
9455659	1	0	0	BA	Retinol	skeletal defects including hindlimb defects, reduction of endocardial ossification and syndactyly in mouse	1997	Retinoic acid-induced abnormal development of hindlimb joints in the mouse.	Abu-Hijleh G, Padmanabhan R	European journal of morphology		Retinoic acid-induced abnormal development of hindlimb joints in the mouse. ABSTRACT: Following a single oral dose of 200 mg/kg of retinoic acid (RA) to pregnant TO mice on day 12 of gestation, fetuses were collected on day 18. RA-treatment resulted in a modest increase in embryo resorption, a significant reduction in fetal body weight and a 96% incidence of limb malformations. Both fore- and hin…	2021-09-15 13:57:10	10.1076/ejom.35.5.327.13088	35	5	327-36	jour	0
9240560	1	0	0	BA	Retinol	craniofacial, eyelid developmental defects and digital defects	1997	Role of the retinoic acid receptor beta (RARbeta) during mouse development.	Ghyselinck NB, Dupé V, Dierich A, Messaddeq N, Garnier JM, Rochette-Egly C, Chambon P, Mark M	The International journal of developmental biology		Role of the retinoic acid receptor beta (RARbeta) during mouse development. ABSTRACT: Homozygous RAR beta mutants are growth-deficient, but are fertile and have a normal longevity. They display homeotic transformations and malformations of cervical vertebrae and a retrolenticular membrane. This latter abnormality arises from the persistence and hyperplasia of the primary vitreous body. In contras…	2021-09-15 13:58:31		41	3	425-47	jour	0
9142499	1	0	0	BA	Retinol	craniofacial, axial and neural tube defects	1997	Contribution of retinoic acid receptor gamma to retinoid-induced craniofacial and axial defects.	Iulianella A, Lohnes D	Developmental dynamics : an official publication of the American Association of Anatomists		Contribution of retinoic acid receptor gamma to retinoid-induced craniofacial and axial defects. ABSTRACT: Exogenous retinoic acid (RA) administered during mouse embryogenesis can alter the pattern of the axial skeleton during two developmental periods: an early window (7 to 8.5 days post-coitum; dpc) and a late window (9.5 to 11.5 dpc). Treatment during the early window results in vertebral home…	2021-09-15 13:59:13	10.1002/(SICI)1097-0177(199705)209:1<92::AID-AJA9>3.0.CO;2-S	209	1	92-104	jour	0
9144460	1	0	0	BA	Retinol	skeletal defects	1997	The area under the concentration-time curve of all-trans-retinoic acid is the most suitable pharmacokinetic correlate to the embryotoxicity of this retinoid in the rat.	Tzimas G, Thiel R, Chahoud I, Nau H	Toxicology and applied pharmacology		The area under the concentration-time curve of all-trans-retinoic acid is the most suitable pharmacokinetic correlate to the embryotoxicity of this retinoid in the rat. ABSTRACT: Earlier studies with etretinate and its metabolite acitretin suggested that area under the concentration-time curve (AUC) is the most suitable pharmacokinetic correlate to etretinate-induced teratogenesis. In an attempt …	2021-09-15 13:59:59	10.1006/taap.1997.8105	143	2	436-44	jour	0
9091510	1	0	0	BA	Retinol	skeletal defects at higher dose	1997	A developmental toxicity study of tretinoin emollient cream (Renova) applied topically to New Zealand white rabbits.	Christian MS, Mitala JJ, Powers WJ, McKenzie BE, Latriano L	Journal of the American Academy of Dermatology		A developmental toxicity study of tretinoin emollient cream (Renova) applied topically to New Zealand white rabbits. ABSTRACT: Embryofetal developmental toxicity associated with oral administration of vitamin A analogs has led to concern about risks from topical application.This study was conducted to evaluate the potential developmental toxicity of tretinoin emollient cream when applied to the s…	2021-09-15 14:00:55	10.1016/s0190-9622(97)70062-8	36	3 Pt 2	S67-76	jour	0
8660860	1	0	0	BA	Retinol	supernumerary hindlimb defects	1996	Morphological and molecular characterization of retinoic acid-induced limb duplications in mice.	Niederreither K, Ward SJ, Dollé P, Chambon P	Developmental biology		Morphological and molecular characterization of retinoic acid-induced limb duplications in mice. ABSTRACT: This study reports a morphological, skeletal, and molecular characterization of the supernumerary limbs induced by systemic administration of all-trans retinoic acid to egg-cylinder stage mouse embryos. As initially described by Rutledge et al. (Proc. Natl. Acad. Sci. USA 91, 5436, 1994), we…	2021-09-15 14:02:15	10.1006/dbio.1996.0126	176	2	185-98	jour	0
8761883	1	0	0	BA	Retinol	severe ear, mandible, limb malformations, ossification deficiencies and defects of the sternebrae and ventral body	1996	Pattern of retinoid-induced teratogenic effects: possible relationship with relative selectivity for nuclear retinoid receptors RAR alpha, RAR beta, and RAR gamma.	Elmazar MM, Reichert U, Shroot B, Nau H	Teratology		Pattern of retinoid-induced teratogenic effects: possible relationship with relative selectivity for nuclear retinoid receptors RAR alpha, RAR beta, and RAR gamma. ABSTRACT: Retinoic acid, an oxidative metabolite of vitamin A, is involved in the control of many biological processes including embryonic development. Excess as well as deficiency of retinoids were found to be teratogenic. The effects…	2021-09-15 14:04:54	10.1002/(SICI)1096-9926(199603)53:3<158::AID-TERA3>3.0.CO;2-0	53	3	158-67	jour	0
7626498	1	0	0	BA	Retinol	skeletal defects including fore-hind limbs, axial skeleton defects	1995	Developmental roles of the retinoic acid receptors.	Lohnes D, Mark M, Mendelsohn C, Dollé P, Decimo D, LeMeur M, Dierich A, Gorry P, Chambon P	The Journal of steroid biochemistry and molecular biology		Developmental roles of the retinoic acid receptors. ABSTRACT: Retinoic acid, one of the principle active metabolites of vitamin A (retinol), is believed to be essential for numerous developmental and physiological processes. Vitamin A deprivation (VAD) during development leads to numerous congenital defects. Previous studies of retinoic acid receptor (RAR) deficient mice failed to reveal any of t…	2021-09-15 14:05:40	10.1016/0960-0760(95)00094-g	53	2021-01-06	475-86	jour	0
7632866	1	0	0	BA	Retinol	craniofacial defects	1995	Prenatal craniofacial development: new insights on normal and abnormal mechanisms.	Johnston MC, Bronsky PT	Critical reviews in oral biology and medicine : an official publication of the American Association of Oral Biologists		Prenatal craniofacial development: new insights on normal and abnormal mechanisms. ABSTRACT: Technical advances are radically altering our concepts of normal prenatal craniofacial development. These include concepts of germ layer formation, the establishment of the initial head plan in the neural plate, and the manner in which head segmentation is controlled by regulatory (homeobox) gene activity…	2021-09-15 14:07:10	10.1177/10454411950060010301	6	1	25-79	jour	0
7607067	1	0	0	BA	Retinol	craniofacial defects, limb defects, eye and bone defects	1994	Function of the retinoic acid receptors (RARs) during development (I). Craniofacial and skeletal abnormalities in RAR double mutants.	Lohnes D, Mark M, Mendelsohn C, Dollé P, Dierich A, Gorry P, Gansmuller A, Chambon P	Development (Cambridge, England)		Function of the retinoic acid receptors (RARs) during development (I). Craniofacial and skeletal abnormalities in RAR double mutants. ABSTRACT: Numerous congenital malformations have been observed in fetuses of vitamin A-deficient (VAD) dams [Wilson, J. G., Roth, C. B., Warkany, J., (1953), Am. J. Anat. 92, 189-217]. Previous studies of retinoic acid receptor (RAR) mutant mice have not revealed a…	2021-09-15 14:08:14		120	10	2723-48	jour	0
8206426	1	0	0	BA	Retinol	supernumerary ribs and misshapen zygomatic arch	1994	Developmental effects of combined exposure to ethanol and vitamin A.	Whitby KE, Collins TF, Welsh JJ, Black TN, Flynn T, Shackelford M, Ware SE, O'Donnell MW, Sundaresan PR	Food and chemical toxicology : an international journal published for the British Industrial Biological Research Association		Developmental effects of combined exposure to ethanol and vitamin A. ABSTRACT: The potential for ethanol (EtOH) to influence the developmental toxicity of vitamin A was investigated. 11 groups of approximately 31 FDA-bred Osborne-Mendel rats received either a control or isocaloric 6.4% EtOH liquid diet (containing 4000 IU vitamin A/litre) ad lib. The vehicle control, EtOH and pair-fed (pair-fed a…	2021-09-15 14:09:20	10.1016/0278-6915(94)90069-8	32	4	305-20	jour	0
1731397	1	0	0	BA	Retinol	malformations, consisting of external ear defects, mandibular hypoplasia, cleft palate, and temporal bone abnormalities	1992	Teratogenicity of all-trans retinoic acid during early embryonic development in the cynomolgus monkey (Macaca fascicularis).	Hendrickx AG, Hummler H	Teratology		Teratogenicity of all-trans retinoic acid during early embryonic development in the cynomolgus monkey (Macaca fascicularis). ABSTRACT: The embryotoxic and teratogenic potential of all-trans retinoic acid was assessed following exposure prior to and during early organogenesis in the cynomolgus monkey (Macaca fascicularis). Sixteen pregnant females were orally administered all-trans retinoic acid (…	2021-09-15 14:10:28	10.1002/tera.1420450106	45	1	65-74	jour	0
1482289	1	0	0	BA	Retinol	skeletal malformations including forelimbs, hindlimbs and caraniofacial defects	1992	4-Methylpyrazole partially ameliorated the teratogenicity of retinol and reduced the metabolic formation of all-trans-retinoic acid in the mouse.	Collins MD, Eckhoff C, Chahoud I, Bochert G, Nau H	Archives of toxicology		4-Methylpyrazole partially ameliorated the teratogenicity of retinol and reduced the metabolic formation of all-trans-retinoic acid in the mouse. ABSTRACT: Oral administration of retinol (50 mg/kg) to NMRI mice on day 11 of gestation (vaginal plug = day 0) led to the metabolic formation of high quantities of all-trans retinoic acid and all-trans-4-oxoretinoic acid, both known as potent teratogeni…	2021-09-15 14:11:29	10.1007/BF01981505	66	9	652-9	jour	0
2060318	1	0	0	BA	Retinol	skeletal malformations including limb defects	1991	Effects of retinoic acid on the muscle patterns produced during forelimb regeneration in larval salamanders (Ambystoma).	Pietsch P	Cytobios		Effects of retinoic acid on the muscle patterns produced during forelimb regeneration in larval salamanders (Ambystoma). ABSTRACT: After systemic treatment with retinoic acid (RA), Ambystoma opacum and A. punctatum larvae regenerated forelimbs with a wide variety of skeletal and gross anatomical abnormalities. Yet the musculatures within the RA-treated limb regenerates were normal even in instanc…	2021-09-15 14:12:39		66	264	41-61	jour	0
2136048	1	0	0	BA	Retinol	skeletal malformations including tail defects in rat	1990	Induction of maternal toxicity in the rat by dermal application of retinoic acid and its effect on fetal outcome.	Seegmiller RE, Carter MW, Ford WH, White RD	Reproductive toxicology (Elmsford, N.Y.)		Induction of maternal toxicity in the rat by dermal application of retinoic acid and its effect on fetal outcome. ABSTRACT: Time-mated Sprague-Dawley rats were administered all-trans-retinoic acid (RA) dermally on gestational days 11 through 14 at three dosage levels (25, 100, and 250 mg/kg body weight). Dams administered ethylenethiourea (ETU) dermally on gestational days 11 to 12 or RA orally o…	2021-09-15 14:13:34	10.1016/0890-6238(90)90039-x	4	4	277-81	jour	0
2772851	1	0	0	BA	Retinol	skeletal malformations including limb-reduction defects	1989	Retinoic-acid-induced limb-reduction defects: perturbation of zones of programmed cell death as a pathogenetic mechanism.	Alles AJ, Sulik KK	Teratology		Retinoic-acid-induced limb-reduction defects: perturbation of zones of programmed cell death as a pathogenetic mechanism. ABSTRACT: Pregnant C57Bl/6J mice were treated with 100 mg/kg body weight of all-trans retinoic acid in sesame oil on day 11.0 of gestation. Among the live fetuses harvested on day 18 of gestation, 100% had mesomelic defects of the limbs as determined by gross examination and s…	2021-09-15 14:14:08	10.1002/tera.1420400210	40	2	163-71	jour	0
2718176	1	0	0	BA	Retinol	skeletal malformations including limb and craniofacial defects	1989	Retinoic acid and 2,3,7,8-tetrachlorodibenzo-p-dioxin selectively enhance teratogenesis in C57BL/6N mice.	Birnbaum LS, Harris MW, Stocking LM, Clark AM, Morrissey RE	Toxicology and applied pharmacology		Retinoic acid and 2,3,7,8-tetrachlorodibenzo-p-dioxin selectively enhance teratogenesis in C57BL/6N mice. ABSTRACT: TCDD is one of the most toxic man-made compounds and an extremely potent teratogen in mice. Many of its toxic symptoms resemble those seen during vitamin A deficiency. Vitamin A and its derivatives, such as alltrans-retinoic acid (RA), are also teratogenic in mice, as well as many o…	2021-09-15 14:15:10	10.1016/0041-008x(89)90177-4	98	3	487-500	jour	0
3401522	1	0	0	BA	Retinol	skeletal malformations including proximodistal duplications in Triturus alpestris model	1988	Vitamin A induced bilateral asymmetries in triturus forelimb regenerates.	Koussoulakos S, Sharma KK, Anton HJ	Biological structures and morphogenesis		Vitamin A induced bilateral asymmetries in triturus forelimb regenerates. ABSTRACT: After amputation of both forelimb of young, postmetamorphic Triturus alpestris through the middle of the zeugopod, the left and right regenerates grew asynchronously. As a result of oral administration of vitamin A palmitate (250 IU/gbw/day), from the 4th to the 13th dpa, the growth rate of the right regenerates w…	2021-09-15 14:16:51		1	1	43-8	jour	0
3147800	1	0	0	BA	Retinol	skeletal malformations	1988	Protein-energy malnutrition increases teratogenicity of hypervitaminosis A in rats.	Malheiros LR, Paumgartten FJ, Riul TR, da Silva VA	Brazilian journal of medical and biological research = Revista brasileira de pesquisas medicas e biologicas		Protein-energy malnutrition increases teratogenicity of hypervitaminosis A in rats. ABSTRACT: The present study was designed to investigate the embryo-fetotoxicity of vitamin A in protein-energy malnourished animals. Retinyl palmitate (66, 99 and 132 mg/kg) suspended in corn oil was given by gavage to well-nourished and malnourished rats from gestational days 8 to 10 and cesarean sections were pe…	2021-09-15 14:17:25		21	3	659-62	jour	0
3563929	1	0	0	BA	Retinol	craniofacial defects	1987	Craniofacial dysmorphogenesis following hypervitaminosis A in mice.	Kay ED	Teratology		Craniofacial dysmorphogenesis following hypervitaminosis A in mice. ABSTRACT: Malformations of the temporomandibular joint (TMJ), zygomatic arch, middle ear ossicles, and mandibular musculature following hypervitaminosis A were described in fetal mice. Pregnant mice (Mus musculus) were each given a 0.2-ml solution of corn oil containing 10,000 IU of retinol palmitate by gavage on day 8.7. Thirty-…	2021-09-15 14:17:43	10.1002/tera.1420350114	35	1	105-17	jour	0
3764776	1	0	0	BA	Retinol	exencephaly, exophthalmus, micrognathia, agnathia, cleft palate, cleft lower lip, spina bifida, atresia ani, tail anomalies, supernumerary thoracic and lumbar vertebrae	1986	Developmental anomalies induced by all-trans retinoic acid in fetal mice: I. Macroscopic findings.	Yasuda Y, Okamoto M, Konishi H, Matsuo T, Kihara T, Tanimura T	Teratology		Developmental anomalies induced by all-trans retinoic acid in fetal mice: I. Macroscopic findings. ABSTRACT: The administration of a single dose of all-trans retinoic acid on day 8 of gestation to pregnant mice, ICR strain, led to malformed fetuses in all of the litters. All-trans retinoic acid (RA) was dissolved in olive oil and given in doses of 60 or 40 mg/kg of body weight. The control mice w…	2021-09-15 14:19:31	10.1002/tera.1420340106	34	1	37-49	jour	0
3157194	1	0	0	BA	Retinol	skeletal malformations including severe limb reduction defects in mice	1985	Skeletal morphogenesis: comparative effects of a mutant gene and a teratogen.	Kochhar DM	Progress in clinical and biological research		Skeletal morphogenesis: comparative effects of a mutant gene and a teratogen. ABSTRACT: As a teratogenic agent retinoic acid (RA) produces severe limb reduction defects if administered at a certain stage of embryonic development. In vitro, RA is able to prevent chondrogenesis and this inhibitory effect is accompanied by the absence of cartilage specific proteoglycans in treated cultures. Such an …	2021-09-15 14:21:00		171		267-81	jour	0
6880596	1	0	0	BA	Retinol	facial skeletal defects in hamsters	1983	Effects of retinoic acid on the development of the facial skeleton in hamsters: early changes involving cranial neural crest cells.	Wiley MJ, Cauwenbergs P, Taylor IM	Acta anatomica		Effects of retinoic acid on the development of the facial skeleton in hamsters: early changes involving cranial neural crest cells. ABSTRACT: Treatment of gravid hamsters with 60/mg of retinoic acid on the 8th day of pregnancy resulted in facial skeleton defects in 100% of the survivors examined by alizarin staining at term. An investigation of the early stages in the development of these malform…	2021-09-15 14:22:11	10.1159/000145741	116	2	180-92	jour	0
7245088	1	0	0	BA	Retinol	axial skeletal defects, fore and hindlimbs defects and cleft palate defects in rat	1981	Teratogenesis of retinoic acid in rats: susceptible stages and suppression of retinoic acid-induced limb malformations by cycloheximide.	Kistler A	Teratology		Teratogenesis of retinoic acid in rats: susceptible stages and suppression of retinoic acid-induced limb malformations by cycloheximide. ABSTRACT: The susceptible stages and the malformation pattern produced by excess retinoic acid were investigated in rat fetuses. Retinoic acid (120 mg/kg body weight, suspended in rape oil) was administered orally to pregnant females on one of the first 20 days …	2021-09-15 14:23:25	10.1002/tera.1420230106	23	1	25-31	jour	0
389569	1	0	0	BA	Retinol	malformations of the nervous system, ocular malformations, malformations of the ear, craniofacial malformations, cleft palate, defects of the circulatory system, defects of the respiratory systems, defects of the digestive tract, urogenital defects, skeletal malformations, and abnormal postnatal development	1979	Hypervitaminosis A induced teratogenesis.	Geelen JA	CRC critical reviews in toxicology		Hypervitaminosis A induced teratogenesis. ABSTRACT: In the past decade, the toxicology of reproduction has become increasingly important. This branch of toxicology focuses on mutagenic and embryotoxic effects. The study of embryotoxicity requires an extensive knowledge of the interaction of drugs and embryonic tissues, normal and abnormal developmental processes, and the susceptible stages during…	2021-09-15 14:24:34	10.3109/10408447909043651	6	4	351-75	jour	0
536685	1	0	0	BA	Retinol	axial defects	1979	Notochordal-basichondrocranium relationships: abnormalities in experimental axial skeletal (dysraphic) disorders.	Marin-Padilla M	Journal of embryology and experimental morphology		Notochordal-basichondrocranium relationships: abnormalities in experimental axial skeletal (dysraphic) disorders. ABSTRACT: NOABSTRACT. No abstract found. KEYWORDS: Arsenates, Vitamin A, Clofibrate, Abnormalities, Drug-Induced, Animals, Arsenates, Cartilage/embryology, Clofibrate, Cricetinae, Embryo, Mammalian/anatomy & histology, Encephalocele/embryology/pathology, Humans, Mesocricetus, Mice, No…	2021-09-15 14:24:57		53		15-38	jour	0
744951	1	0	0	BA	Retinol	chondrogenesis in the hamster tibia	1978	The effect of retinoic acid on chondrogenesis in the fetal hamster tibia in vivo.	Fraser BA, Travill AA	Journal of embryology and experimental morphology		The effect of retinoic acid on chondrogenesis in the fetal hamster tibia in vivo. ABSTRACT: Chondrogenesis in the fetal hamster tibia was examined 24, 36 and 48 h after maternal administration of retinoic acid at a known teratogenic dose (80 mg/kg) on day 10 of gestation. Twenty-four hours after treatment the tibial chondroblasts were more closely packed with less intervening fibrillar or granula…	2021-09-15 14:26:20		48		23-35	jour	0
677480	1	0	0	BA	Retinol	vascular and skeletal malformations including appendicular skeleton in hamster	1978	The relation of aberrant vasculogenesis to skeletal malformation in the hamster fetus.	Fraser BA, Travill AA	Anatomy and embryology		The relation of aberrant vasculogenesis to skeletal malformation in the hamster fetus. ABSTRACT: Oral administration of teratogenic doses of retinoic acid to pregnant hamsters on day 10 of gestation is associated with dysmorphogenesis of the appendicular skeleton. During the 24 h following retinoic acid treatment, the developing limb bud vasculature was disorganized, with blood vessels encroachin…	2021-09-15 14:26:52	10.1007/BF00317958	154	1	111-20	jour	0
5643096	1	0	0	BA	Retinol	skeletal malformations	1968	Skeletal abnormalities in the hindlimbs of young cats as a result of hypervitaminosis A.	Clark L, Seawright AA	Nature		Skeletal abnormalities in the hindlimbs of young cats as a result of hypervitaminosis A. ABSTRACT: NOABSTRACT. No abstract found. KEYWORDS: Vitamin A, Abnormalities, Drug-Induced, Animals, Animals, Newborn, Cats, Femur/abnormalities, Hindlimb/abnormalities, Tibia/abnormalities, Vitamin A	2021-09-15 14:27:14	10.1038/2171174a0	217	5134	1174-6	jour	0
30504818	1	0	0	BA	Retinol	craniofacial defects	2018	Prenatal retinoic acid exposure reveals candidate genes for craniofacial disorders.	Berenguer M, Darnaudery M, Claverol S, Bonneu M, Lacombe D, Rooryck C	Scientific reports		Prenatal retinoic acid exposure reveals candidate genes for craniofacial disorders. ABSTRACT: Syndromes that display craniofacial anomalies comprise a major class of birth defects. Both genetic and environmental factors, including prenatal retinoic acid (RA) exposure, have been associated with these syndromes. While next generation sequencing has allowed the discovery of new genes implicated in t…	2021-09-15 14:34:06	10.1038/s41598-018-35681-0	8	1	17492	jour	1
26188161	1	0	0	BA	Retinol	spinal neural tube defects	2015	Ectopic cross-talk between thyroid and retinoic acid signaling: A possible etiology for spinal neural tube defects.	Li H, Bai B, Zhang Q, Bao Y, Guo J, Chen S, Miao C, Liu X, Zhang T	Gene		Ectopic cross-talk between thyroid and retinoic acid signaling: A possible etiology for spinal neural tube defects. ABSTRACT: Previous studies have highlighted the connections between neural tube defects (NTDs) and both thyroid hormones (TH) and vitamin A. However, whether the two hormonal signaling pathways interact in NTDs has remained unclear. We measured the expression levels of TH signaling …	2021-09-15 14:39:05	10.1016/j.gene.2015.07.048	573	2	254-60	jour	0
23975936	1	0	0	BA	Retinol	vertebrate axis defects in zebrafish	2013	Retinoic acid-dependent regulation of miR-19 expression elicits vertebrate axis defects.	Franzosa JA, Bugel SM, Tal TL, La Du JK, Tilton SC, Waters KM, Tanguay RL	FASEB journal : official publication of the Federation of American Societies for Experimental Biology		Retinoic acid-dependent regulation of miR-19 expression elicits vertebrate axis defects. ABSTRACT: Retinoic acid (RA) is involved in multifarious and complex functions necessary for vertebrate development. RA signaling is reliant on strict enzymatic regulation of RA synthesis and metabolism. Improper spatiotemporal expression of RA during development can result in vertebrate axis defects. microRN…	2021-09-15 14:41:19	10.1096/fj.12-225524	27	12	4866-76	jour	1
23071590	1	0	0	BA	Retinol	congenital spinal defects	2012	Vitamin A deficiency induces congenital spinal deformities in rats.	Li Z, Shen J, Wu WK, Wang X, Liang J, Qiu G, Liu J	PloS one		Vitamin A deficiency induces congenital spinal deformities in rats. ABSTRACT: Most cases of congenital spinal deformities were sporadic and without strong evidence of heritability. The etiology of congenital spinal deformities is still elusive and assumed to be multi-factorial. The current study seeks to elucidate the effect of maternal vitamin A deficiency and the production of congenital spinal…	2021-09-15 14:41:59	10.1371/journal.pone.0046565	7	10	e46565	jour	1
23013828	1	0	0	BA	Retinol	microphthalmia defects in zebrafish	2012	Early retinoic acid deprivation in developing zebrafish results in microphthalmia.	Le HG, Dowling JE, Cameron DJ	Visual neuroscience		Early retinoic acid deprivation in developing zebrafish results in microphthalmia. ABSTRACT: Vitamin A deficiency causes impaired vision and blindness in millions of children around the world. Previous studies in zebrafish have demonstrated that retinoic acid (RA), the acid form of vitamin A, plays a vital role in early eye development. The objective of this study was to describe the effects of e…	2021-09-15 14:42:40	10.1017/S0952523812000296	29	2021-04-05	219-28	jour	1
22535523	1	0	0	BA	Retinol	limb development via RA signaling in Tbx3 signaling mechanism	2012	The ulnar-mammary syndrome gene, Tbx3, is a direct target of the retinoic acid signaling pathway, which regulates its expression during mouse limb development.	Ballim RD, Mendelsohn C, Papaioannou VE, Prince S	Molecular biology of the cell		The ulnar-mammary syndrome gene, Tbx3, is a direct target of the retinoic acid signaling pathway, which regulates its expression during mouse limb development. ABSTRACT: TBX3, a member of the T-box transcription factor gene family, is a transcriptional repressor that is required for the development of the heart, limbs, and mammary glands. Mutations in TBX3 that result in reduced functional protei…	2021-09-15 14:44:20	10.1091/mbc.E11-09-0790	23	12	2362-72	jour	1
22125274	1	0	0	BA	Retinol	occular and craniofacial defects in zebrafish	2012	A zebrafish model of axenfeld-rieger syndrome reveals that pitx2 regulation by retinoic acid is essential for ocular and craniofacial development.	Bohnsack BL, Kasprick DS, Kish PE, Goldman D, Kahana A	Investigative ophthalmology & visual science		A zebrafish model of axenfeld-rieger syndrome reveals that pitx2 regulation by retinoic acid is essential for ocular and craniofacial development. ABSTRACT: The homeobox transcription factor PITX2 is a known regulator of mammalian ocular development, and human PITX2 mutations are associated with Axenfeld-Rieger syndrome (ARS). However, the treatment of patients with ARS remains mostly supportive …	2021-09-15 14:45:26	10.1167/iovs.11-8494	53	1	2021-07-22	jour	1
21763842	0	0	1	BA	Retinol	entric nervous system abnormalities	2011	The effect of vitamin A deficiency during pregnancy on anorectal malformations.	Huang Y, Zheng S	Journal of pediatric surgery		The effect of vitamin A deficiency during pregnancy on anorectal malformations. ABSTRACT: The aim of this study was to study the effect of vitamin A deficiency (VAD) on the embryological development of anorectal malformations (ARMs) and the enteric nervous system.Female Sprague-Dawley rats were divided into 3 groups: VAD group, normal group (negative control), and ethylene thiourea (ETU) group (p…	2021-09-15 14:47:16	10.1016/j.jpedsurg.2011.02.042	46	7	1400-5	jour	0
22869719	1	0	0	BA	Retinol	several skeletal defects	2012	A paradoxical teratogenic mechanism for retinoic acid.	Lee LM, Leung CY, Tang WW, Choi HL, Leung YC, McCaffery PJ, Wang CC, Woolf AS, Shum AS	Proceedings of the National Academy of Sciences of the United States of America		A paradoxical teratogenic mechanism for retinoic acid. ABSTRACT: Retinoic acid, an active metabolite of vitamin A, plays essential signaling roles in mammalian embryogenesis. Nevertheless, it has long been recognized that overexposure to vitamin A or retinoic acid causes widespread teratogenesis in rodents as well as humans. Although it has a short half-life, exposure to high levels of retinoic a…	2021-09-15 14:53:11	10.1073/pnas.1200872109	109	34	13668-73	jour	1
22291023	1	0	0	BA	Retinol	defects in anterior neural tube closure, microcephaly with small eye formation, disruption of somitogenesis, and curved body axis with bent tail.	2012	Short chain dehydrogenase/reductase rdhe2 is a novel retinol dehydrogenase essential for frog embryonic development.	Belyaeva OV, Lee SA, Adams MK, Chang C, Kedishvili NY	The Journal of biological chemistry		Short chain dehydrogenase/reductase rdhe2 is a novel retinol dehydrogenase essential for frog embryonic development. ABSTRACT: The enzymes responsible for the rate-limiting step in retinoic acid biosynthesis, the oxidation of retinol to retinaldehyde, during embryogenesis and in adulthood have not been fully defined. Here, we report that a novel member of the short chain dehydrogenase/reductase s…	2021-09-15 14:54:39	10.1074/jbc.M111.336727	287	12	9061-71	jour	1
21930923	1	0	0	BA	Retinol	skeletal defects	2011	Involvement of retinol dehydrogenase 10 in embryonic patterning and rescue of its loss of function by maternal retinaldehyde treatment.	Rhinn M, Schuhbaur B, Niederreither K, Dollé P	Proceedings of the National Academy of Sciences of the United States of America		Involvement of retinol dehydrogenase 10 in embryonic patterning and rescue of its loss of function by maternal retinaldehyde treatment. ABSTRACT: Retinoic acid (RA), an active vitamin A metabolite, is a key signaling molecule in vertebrate embryos. Morphogenetic RA gradients are thought to be set up by tissue-specific actions of retinaldehyde dehydrogenases (RALDHs) and catabolizing enzymes. Acco…	2021-09-15 14:55:59	10.1073/pnas.1103877108	108	40	16687-92	jour	1
19380308	1	0	0	BA	Retinol	skeletal defects	2009	Ethanol induces embryonic malformations by competing for retinaldehyde dehydrogenase activity during vertebrate gastrulation.	Kot-Leibovich H, Fainsod A	Disease models & mechanisms		Ethanol induces embryonic malformations by competing for retinaldehyde dehydrogenase activity during vertebrate gastrulation. ABSTRACT: Human embryos exposed to alcohol (ethanol) develop a complex developmental phenotype known as fetal alcohol spectrum disorder (FASD). In Xenopus embryos, ethanol reduces the levels of retinoic acid (RA) signaling during gastrulation. RA, a metabolite of vitamin A…	2021-09-15 15:01:23	10.1242/dmm.001420	2	2021-05-06	295-305	jour	1
19086026	1	0	0	BA	Retinol	skeletal defects including anterior-posterior axis patterning, axial skeleton and hindlimb defects	2009	Effects of retinoic acid on Dominant hemimelia expression in mice.	Owen MH, Ryan LM, Holmes LB	Birth defects research. Part A, Clinical and molecular teratology		Effects of retinoic acid on Dominant hemimelia expression in mice. ABSTRACT: Dominant hemimelia (Dh) is an autosomal dominant mutation that arose spontaneously in mice. Dh animals are asplenic and they exhibit asymmetric hindlimb defects in association with reduced numbers of lumbar vertebrae. These defects suggest that Dh acts early in embryonic development to affect patterning of the anterior-p…	2021-09-15 15:03:24	10.1002/bdra.20528	85	1	36-41	jour	0
18412219	1	0	0	BA	Retinol	inner ear malformations	2008	Retinoic acid-induced inner ear teratogenesis caused by defective Fgf3/Fgf10-dependent Dlx5 signaling.	Liu W, Levi G, Shanske A, Frenz DA	Birth defects research. Part B, Developmental and reproductive toxicology		Retinoic acid-induced inner ear teratogenesis caused by defective Fgf3/Fgf10-dependent Dlx5 signaling. ABSTRACT: Retinoic acid (RA) is essential for inner ear development. However, exposure to excess RA at a critical period leads to inner ear defects. These defects are associated with disruption in epithelial-mesenchymal interactions.This study investigates the role of Dlx5 in the epithelial-mese…	2021-09-15 15:04:21	10.1002/bdrb.20154	83	2	134-44	jour	0
17962954	1	0	0	BA	Retinol	abnormal development of spinal cord in spina bifidia	2008	Retinoic acid downregulates microRNAs to induce abnormal development of spinal cord in spina bifida rat model.	Zhao JJ, Sun DG, Wang J, Liu SR, Zhang CY, Zhu MX, Ma X	Child's nervous system : ChNS : official journal of the International Society for Pediatric Neurosurgery		Retinoic acid downregulates microRNAs to induce abnormal development of spinal cord in spina bifida rat model. ABSTRACT: MicroRNAs have been found in the developing central nervous system, but little is known about their functions in development, especially in the abnormal development of spinal cord in spina bifida. To this end, we have studied the mechanism of microRNAs involved in the morphogen…	2021-09-15 15:05:16	10.1007/s00381-007-0520-5	24	4	485-92	jour	0
17805463	1	0	0	BA	Retinol	exencephaly defects	2007	Modulation of Dishevelled and Vangl2 by all-trans-retinoic acid in the developing mouse central nervous system and its relationship to teratogenesis.	Zhang Y, Liu K, Gao Y, Li S	Acta biochimica et biophysica Sinica		Modulation of Dishevelled and Vangl2 by all-trans-retinoic acid in the developing mouse central nervous system and its relationship to teratogenesis. ABSTRACT: The response to exposure to all-trans-retinoic acid (RA) during embryogenesis varies from physiologic to severe teratogenic effects and is dependent upon the dose and the stage of development in all species. Vangl2 and Dishevelled genes pl…	2021-09-15 15:06:35	10.1111/j.1745-7270.2007.00325.x	39	9	684-92	jour	0
17676605	1	0	0	BA	Retinol	limb defects	2007	Perturbation of retinoic acid (RA)-mediated limb development suggests a role for diminished RA signaling in the teratogenesis of ethanol.	Johnson CS, Zucker RM, Hunter ES, Sulik KK	Birth defects research. Part A, Clinical and molecular teratology		Perturbation of retinoic acid (RA)-mediated limb development suggests a role for diminished RA signaling in the teratogenesis of ethanol. ABSTRACT: A proposed mechanism for ethanol teratogenicity entails ethanol-mediated reductions in retinoic acid (RA). This premise was investigated utilizing a mouse model, with limb reduction defects as the teratogenic end point.Ethanol, Disulfiram, or BMS-1894…	2021-09-15 15:07:52	10.1002/bdra.20385	79	9	631-41	jour	0
17600781	1	0	0	BA	Retinol	scoliosis an abnormal left-right bending of the vertebral column birth defects	2007	Retinoic acid regulation of the somitogenesis clock.	Duester G	Birth defects research. Part C, Embryo today : reviews		Retinoic acid regulation of the somitogenesis clock. ABSTRACT: Retinoic acid (RA) is a signaling molecule synthesized from vitamin A that controls gene expression at the transcriptional level by functioning as a ligand for nuclear RA receptors. RA plays an essential role during embryonic development in higher animals by regulating key genes involved in pattern formation. RA is required for induct…	2021-09-15 15:09:06	10.1002/bdrc.20092	81	2	84-92	jour	1
17207476	1	0	0	BA	Retinol	forebrain patterning defects	2007	Role of retinoic acid during forebrain development begins late when Raldh3 generates retinoic acid in the ventral subventricular zone.	Molotkova N, Molotkov A, Duester G	Developmental biology		Role of retinoic acid during forebrain development begins late when Raldh3 generates retinoic acid in the ventral subventricular zone. ABSTRACT: Retinoic acid (RA) synthesized by Raldh3 in the frontonasal surface ectoderm of chick embryos has been suggested to function in early forebrain patterning by regulating Fgf8, Shh, and Meis2 expression. Similar expression of Raldh3 exists in E8.75 mouse e…	2021-09-15 15:10:15	10.1016/j.ydbio.2006.11.035	303	2	601-10	jour	1
17184764	1	0	0	BA	Retinol	forebrain patterning defects	2007	Retinoids control anterior and dorsal properties in the developing forebrain.	Halilagic A, Ribes V, Ghyselinck NB, Zile MH, Dollé P, Studer M	Developmental biology		Retinoids control anterior and dorsal properties in the developing forebrain. ABSTRACT: We have previously shown that retinoic acid (RA) synthesized by the retinaldehyde dehydrogenase 2 (RALDH2) is required in forebrain development. Deficiency in RA due to inactivation of the mouse Raldh2 gene or to complete absence of retinoids in vitamin-A-deficient (VAD) quails, leads to abnormal morphogenesis…	2021-09-15 15:10:31	10.1016/j.ydbio.2006.11.021	303	1	362-75	jour	0
16933217	1	0	0	BA	Retinol	spinal cord defects such as spina bifida	2006	Evidence for a functional genetic polymorphism of the human retinoic acid-metabolizing enzyme CYP26A1, an enzyme that may be involved in spina bifida.	Rat E, Billaut-Laden I, Allorge D, Lo-Guidice JM, Tellier M, Cauffiez C, Jonckheere N, van Seuningen I, Lhermitte M, Romano A, Guéant JL, Broly F	Birth defects research. Part A, Clinical and molecular teratology		Evidence for a functional genetic polymorphism of the human retinoic acid-metabolizing enzyme CYP26A1, an enzyme that may be involved in spina bifida. ABSTRACT: CYP26A1, together with CYP26B1 and CYP26C1, are key enzymes of all-trans retinoic acid (RA) inactivation and their specific and restricted expression in developing embryos participate in the fine tuning RA levels. As RA is a critical regu…	2021-09-15 15:11:26	10.1002/bdra.20275	76	6	491-8	jour	0
16925845	1	0	0	BA	Retinol	craniofacial defects	2006	Prevention of retinoic acid-induced early craniofacial abnormalities by folinic acid and expression of endothelin-1/dHAND in the branchial arches in mouse.	Zhang Z, Xu Y, Li L, Han J, Zheng L, Liu P, Li Y	The British journal of nutrition		Prevention of retinoic acid-induced early craniofacial abnormalities by folinic acid and expression of endothelin-1/dHAND in the branchial arches in mouse. ABSTRACT: Prevention of retinoic acid-induced craniofacial abnormalities by folinic acid, and endothelin-1 (ET-1)/dHAND protein and mRNA expression were investigated in mouse embryos using the whole embryo culture, streptavidin-biotin peroxida…	2021-09-15 15:11:50		96	3	418-25	jour	0
16772331	1	0	0	BA	Retinol	limb reduction defects	2006	Novel retinoid targets in the mouse limb during organogenesis.	Ali-Khan SE, Hales BF	Toxicological sciences : an official journal of the Society of Toxicology		Novel retinoid targets in the mouse limb during organogenesis. ABSTRACT: Bioactive retinoids are potent limb teratogens, upregulating apoptosis, decreasing chondrogenesis, and producing limb-reduction defects. To target the origins of these effects, we examined gene expression changes in the developing murine limb after 3 h of culture with teratogenic concentrations of vitamin A. Embryonic day 12…	2021-09-15 15:12:28	10.1093/toxsci/kfl037	94	1	139-52	jour	0
16688767	1	0	0	BA	Retinol	hinbrain patterning defects	2006	Retinoic acid and hindbrain patterning.	Glover JC, Renaud JS, Rijli FM	Journal of neurobiology		Retinoic acid and hindbrain patterning. ABSTRACT: Retinoid signaling plays an important role in the developmental patterning of the hindbrain. Studies of the teratogenic effects of retinoids showed early on that the hindbrain suffered patterning defects in cases of retinoid excess or deficiency. Closer examination of these effects in animal models suggested that retinoids might play a physiologic…	2021-09-15 15:44:20	10.1002/neu.20272	66	7	705-25	jour	0
16571146	1	0	0	BA	Retinol	reducing the number of vertebral segments, disturbing bone formation in the cephalic region, and supernumerary vertebra in European sea bass model	2006	Intake of high levels of vitamin A and polyunsaturated fatty acids during different developmental periods modifies the expression of morphogenesis genes in European sea bass (Dicentrarchus labrax).	Villeneuve LA, Gisbert E, Moriceau J, Cahu CL, Zambonino Infante JL	The British journal of nutrition		Intake of high levels of vitamin A and polyunsaturated fatty acids during different developmental periods modifies the expression of morphogenesis genes in European sea bass (Dicentrarchus labrax). ABSTRACT: The effect of the feeding period on larval development was investigated in European sea bass larvae by considering the expression level of some genes involved in morphogenesis. Larvae were fe…	2021-09-15 15:46:38	10.1079/bjn20051668	95	4	677-87	jour	0
16463421	1	0	0	BA	Retinol	forelimb ectrodactyly, ear, eye, tail agenesis, cleft palate, gastroschisis and anal atresia defects in mice	2006	Differential teratogenesis of all-trans-retinoic acid administered on gestational day 9.5 to SWV and C57BL/6N mice: emphasis on limb dysmorphology.	Collins MD, Eckhoff C, Weiss R, Resnick E, Nau H, Scott WJ	Birth defects research. Part A, Clinical and molecular teratology		Differential teratogenesis of all-trans-retinoic acid administered on gestational day 9.5 to SWV and C57BL/6N mice: emphasis on limb dysmorphology. ABSTRACT: Mouse strain differences in teratologic response are well documented. However, because retinoids cause similar malformation syndromes across many species, the strain differences may be predicted to be minimal. The goals of this study were to…	2021-09-15 15:48:59	10.1002/bdra.20232	76	2	96-106	jour	0
16397886	1	0	0	BA	Retinol	limb defects and aberrant limb development	2006	Role of retinoic acid receptors alpha1 and gamma in the response of murine limbs to retinol in vitro.	Galdones E, Lohnes D, Hales BF	Birth defects research. Part A, Clinical and molecular teratology		Role of retinoic acid receptors alpha1 and gamma in the response of murine limbs to retinol in vitro. ABSTRACT: Derivatives of retinol (vitamin A), commonly referred to as retinoids, signal through retinoic acid and retinoid X receptors (RARs/RXRs) and are essential for normal limb formation. Retinoid imbalances or perturbations in receptor function result in aberrant limb development. To examine…	2021-09-15 15:49:50	10.1002/bdra.20219	76	1	39-45	jour	0
16039643	1	0	0	BA	Retinol	hindbrain and craniofacial defects in chick	2005	Distinct roles for hindbrain and paraxial mesoderm in the induction and patterning of the inner ear revealed by a study of vitamin-A-deficient quail.	Kil SH, Streit A, Brown ST, Agrawal N, Collazo A, Zile MH, Groves AK	Developmental biology		Distinct roles for hindbrain and paraxial mesoderm in the induction and patterning of the inner ear revealed by a study of vitamin-A-deficient quail. ABSTRACT: The hindbrain and cranial paraxial mesoderm have been implicated in the induction and patterning of the inner ear, but the precise role of the two tissues in these processes is still not clear. We have addressed these questions using the v…	2021-09-15 15:51:10	10.1016/j.ydbio.2005.05.044	285	1	252-71	jour	0
16022748	1	0	0	BA	Retinol	skeletal malformations in European sea bass larve	2005	Dietary levels of all-trans retinol affect retinoid nuclear receptor expression and skeletal development in European sea bass larvae.	Villeneuve L, Gisbert E, Le Delliou H, Cahu CL, Zambonino-Infante JL	The British journal of nutrition		Dietary levels of all-trans retinol affect retinoid nuclear receptor expression and skeletal development in European sea bass larvae. ABSTRACT: European sea bass larvae were fed different dietary vitamin A levels. Growth, skeletal development and the expression of genes involved in larval morphogenesis were evaluated. From 7 to 42 d post-hatching, larvae were fed five isoproteic and isolipidic co…	2021-09-15 15:51:59	10.1079/bjn20051421	93	6	791-801	jour	0
15799028	1	0	0	BA	Retinol	skeletal defects in the limbs, vertebrae, sternebrae, and ribs	2005	Teratogenic effects of retinoic acid are modulated in mice lacking expression of epidermal growth factor and transforming growth factor-alpha.	Abbott BD, Best DS, Narotsky MG	Birth defects research. Part A, Clinical and molecular teratology		Teratogenic effects of retinoic acid are modulated in mice lacking expression of epidermal growth factor and transforming growth factor-alpha. ABSTRACT: Epidermal growth factor (EGF) and transforming growth factor-alpha (TGFalpha) regulate cell proliferation and differentiation in the embryo. The induction of cleft palate (CP) by all trans-retinoic acid (RA) was associated with altered expression…	2021-09-15 15:52:43	10.1002/bdra.20117	73	4	204-17	jour	0
15581867	1	0	0	BA	Retinol	craniofacial skeleton defects in chick embryo	2004	Control of retinoic acid synthesis and FGF expression in the nasal pit is required to pattern the craniofacial skeleton.	Song Y, Hui JN, Fu KK, Richman JM	Developmental biology		Control of retinoic acid synthesis and FGF expression in the nasal pit is required to pattern the craniofacial skeleton. ABSTRACT: Endogenous retinoids are important for patterning many aspects of the embryo including the branchial arches and frontonasal region of the embryonic face. The nasal placodes express retinaldehyde dehydrogenase-3 (RALDH3) and thus retinoids from the placode are a potent…	2021-09-15 15:53:52	10.1016/j.ydbio.2004.08.035	276	2	313-29	jour	0
15358764	1	0	0	BA	Retinol	failed jaw and pectoral fin developmental defects in zebrafish	2004	Adenomatous polyposis coli control of retinoic acid biosynthesis is critical for zebrafish intestinal development and differentiation.	Nadauld LD, Sandoval IT, Chidester S, Yost HJ, Jones DA	The Journal of biological chemistry		Adenomatous polyposis coli control of retinoic acid biosynthesis is critical for zebrafish intestinal development and differentiation. ABSTRACT: Mutations in the APC (adenomatous polyposis coli) tumor suppressor gene cause uncontrolled proliferation and impaired differentiation of intestinal epithelial cells. Recent studies indicate that human colon adenomas and carcinomas lack retinol dehydrogen…	2021-09-15 15:54:32	10.1074/jbc.M408830200	279	49	51581-9	jour	0
15334526	1	0	0	BA	Retinol	cleft palate and limb defects	2004	Dose-response for retinoic acid-induced forelimb malformations and cleft palate: a comparison of computerized image analysis and visual inspection.	Campbell JL, Smith MA, Fisher JW, Warren DA	Birth defects research. Part B, Developmental and reproductive toxicology		Dose-response for retinoic acid-induced forelimb malformations and cleft palate: a comparison of computerized image analysis and visual inspection. ABSTRACT: The objectives of this study were to (1) compare two techniques (computerized image analysis and visual morphological evaluation) for the assessment of fetal forelimb malformations and (2) increase the robustness of the dose-response curve f…	2021-09-15 15:55:30	10.1002/bdrb.20015	71	4	289-95	jour	0
15049889	1	0	0	BA	Retinol	bone deformities such as warped gill opercula, fin and jaw deformities and mild spinal deformaties in Atlantic salmon	2004	Teratogenicity of elevated egg incubation temperature and egg vitamin A status in Atlantic salmon, Salmo salar L.	ØRnsrud R, Gil L, Waagbø R	Journal of fish diseases		Teratogenicity of elevated egg incubation temperature and egg vitamin A status in Atlantic salmon, Salmo salar L. ABSTRACT: The present study was undertaken to investigate the possibility that high egg vitamin A (VA) status in combination with elevated egg incubation temperatures may cause deformities in Atlantic salmon, Salmo salar L. Egg batches selected for their total VA concentration were ex…	2021-09-15 15:57:18	10.1111/j.1365-2761.2004.00536.x	27	4	213-23	jour	0
15254901	1	0	0	BA	Retinol	vascular anomalies in limb bud formation	2004	Critical role for retinol in the generation/differentiation of angioblasts required for embryonic blood vessel formation.	LaRue AC, Argraves WS, Zile MH, Drake CJ	Developmental dynamics : an official publication of the American Association of Anatomists		Critical role for retinol in the generation/differentiation of angioblasts required for embryonic blood vessel formation. ABSTRACT: Numerous studies demonstrate that vitamin A (retinol) deficiency causes abnormal cardiovascular morphogenesis. We evaluated the impact of retinol deficiency on the regulation of the numbers of endothelial cells and angioblasts (endothelial progenitors) produced durin…	2021-09-15 16:00:22	10.1002/dvdy.20101	230	4	666-74	jour	0
15030763	1	0	0	BA	Retinol	limb bud outgrowth and formation developmental defects	2004	Regulation of retinoic acid distribution is required for proximodistal patterning and outgrowth of the developing mouse limb.	Yashiro K, Zhao X, Uehara M, Yamashita K, Nishijima M, Nishino J, Saijoh Y, Sakai Y, Hamada H	Developmental cell		Regulation of retinoic acid distribution is required for proximodistal patterning and outgrowth of the developing mouse limb. ABSTRACT: Exogenous retinoic acid (RA) induces marked effects on limb patterning, but the precise role of endogenous RA in this process has remained unknown. We have studied the role of RA in mouse limb development by focusing on CYP26B1, a cytochrome P450 enzyme that inac…	2021-09-15 16:01:16	10.1016/s1534-5807(04)00062-0	6	3	411-22	jour	0
12955859	1	0	0	BA	Retinol	skeletal developmental defects	2003	Revisiting the role of retinoid signaling in skeletal development.	Weston AD, Hoffman LM, Underhill TM	Birth defects research. Part C, Embryo today : reviews		Revisiting the role of retinoid signaling in skeletal development. ABSTRACT: Several years ago, it was discovered that an imbalance of vitamin A during embryonic development has dramatic teratogenic effects. These effects have since been attributed to vitamin A's most active metabolite, retinoic acid (RA), which itself profoundly influences the development of multiple organs including the skeleto…	2021-09-15 16:02:34	10.1002/bdrc.10010	69	2	156-73	jour	0
12917333	1	0	0	BA	Retinol	skeletal developmental defects including brain and limb defects	2003	Identification of novel roles of the cytochrome p450 system in early embryogenesis: effects on vasculogenesis and retinoic Acid homeostasis.	Otto DM, Henderson CJ, Carrie D, Davey M, Gundersen TE, Blomhoff R, Adams RH, Tickle C, Wolf CR	Molecular and cellular biology		Identification of novel roles of the cytochrome p450 system in early embryogenesis: effects on vasculogenesis and retinoic Acid homeostasis. ABSTRACT: The cytochrome P450-dependent monooxygenase system catalyzes the metabolism of xenobiotics and endogenous compounds, including hormones and retinoic acid. In order to establish the role of these enzymes in embryogenesis, we have inactivated the sys…	2021-09-15 16:03:10	10.1128/MCB.23.17.6103-6116.2003	23	17	6103-16	jour	1
12797458	1	0	0	BA	Retinol	cleft palate defects	2003	Combination therapy with folic acid and methionine in the prevention of retinoic acid-induced cleft palate in mice.	Reynolds PR, Schaalje GB, Seegmiller RE	Birth defects research. Part A, Clinical and molecular teratology		Combination therapy with folic acid and methionine in the prevention of retinoic acid-induced cleft palate in mice. ABSTRACT: During formation of the secondary palate, clefting may result when critical developmental events are altered. The purpose of this study was to reduce the incidence of retinoic acid (RA)-induced cleft palate (CP) in mice by the co-administration of folic acid (FA), methioni…	2021-09-15 16:03:37	10.1002/bdra.10036	67	3	168-73	jour	0
12397630	1	0	0	BA	Retinol	limb reduction defects	2002	PBX, MEIS, and IGF-I are potential mediators of retinoic acid-induced proximodistal limb reduction defects.	Qin P, Cimildoro R, Kochhar DM, Soprano KJ, Soprano DR	Teratology		PBX, MEIS, and IGF-I are potential mediators of retinoic acid-induced proximodistal limb reduction defects. ABSTRACT: Phocomelia, which is primarily due to a disruption in the proximodistal axis, is found in virtually all mouse embryos exposed to high doses of retinoic acid (RA) on 11 days post coitum (dpc).To identify genes that potentially mediate the effects of retinoic acid (RA) on limb devel…	2021-09-15 16:07:18	10.1002/tera.10082	66	5	224-34	jour	0
11959022	1	0	0	BA	Retinol	abnormal tail development in tadpoles	2002	Oxidative stress during vitamin A-induced abnormal tail regeneration in the tadpoles of Polypedates maculatus.	Mahapatra PK, Mohanty-Hejmadi P, Chainy GB	Comparative biochemistry and physiology. Part B, Biochemistry & molecular biology		Oxidative stress during vitamin A-induced abnormal tail regeneration in the tadpoles of Polypedates maculatus. ABSTRACT: Vitamin A and its derivatives inhibit normal tail regeneration in amphibians. The most remarkable effect is the development of limbs at the cut end of the tail in anurans. Prior to ectopic limb development, there is an abnormal tail regeneration in the treated tadpoles. The pur…	2021-09-15 16:09:10	10.1016/s1096-4959(01)00505-x	131	3	403-10	jour	0
11526081	1	0	0	BA	Retinol	forebrain and facial dysmorphogenesis	2001	Local retinoid signaling coordinates forebrain and facial morphogenesis by maintaining FGF8 and SHH.	Schneider RA, Hu D, Rubenstein JL, Maden M, Helms JA	Development (Cambridge, England)		Local retinoid signaling coordinates forebrain and facial morphogenesis by maintaining FGF8 and SHH. ABSTRACT: Correlations between facial anomalies and brain defects are well characterized throughout the clinical literature, yet a developmental basis for this association has not been identified. We demonstrate that the frontonasal process, which gives rise to the mid- and upper face, and the for…	2021-09-15 16:09:52		128	14	2755-67	jour	0
11430695	1	0	0	BA	Retinol	reduced digital number, shortening of the long bones and delayed ossification in mouse autopod	2001	Retinoic acid specifically downregulates Fgf4 and inhibits posterior cell proliferation in the developing mouse autopod.	Hayes C, Morriss-Kay GM	Journal of anatomy		Retinoic acid specifically downregulates Fgf4 and inhibits posterior cell proliferation in the developing mouse autopod. ABSTRACT: Retinoic acid, when administered to pregnant mice on d 11.0 of gestation, causes limb skeletal abnormalities consisting of reduced digital number, shortening of the long bones and delayed ossification. We show here that these effects are correlated with a decrease in …	2021-09-15 16:10:59	10.1046/j.1469-7580.2001.19850561.x	198	Pt 5	561-8	jour	1
11277079	1	0	0	BA	Retinol	skeletal defects	2001	Retinoid signalling and skeletal development.	Underhill TM, Sampaio AV, Weston AD	Novartis Foundation symposium		Retinoid signalling and skeletal development. ABSTRACT: Metabolites of vitamin A, including retinoic acid (RA), comprise a class of molecules known to be important in development and homeostasis. RA functions through a class of nuclear hormone receptors, the RA receptors (RARs), to regulate gene transcription. In the developing mammalian limb, RA affects the differentiation of many cell lineages,…	2021-09-15 16:11:18	10.1002/0470846658.ch12	232		171-85; discussion 185-8	jour	0
11238746	1	0	0	BA	Retinol	skeletal defects including skull, skeleton and limb defects	2001	Function of vitamin A in vertebrate embryonic development.	Zile MH	The Journal of nutrition		Function of vitamin A in vertebrate embryonic development. ABSTRACT: Advances in molecular biology and retinoic acid receptor research have significantly contributed to the understanding of the role of vitamin A during vertebrate development. Examination of the function of this vitamin during very early developmental stages using the completely vitamin A-depleted avian embryo has revealed that th…	2021-09-15 16:12:04	10.1093/jn/131.3.705	131	3	705-8	jour	0
11006356	1	0	0	BA	Retinol	deletion of the hind limb in North American ranids and Xenopus laevis	2000	Stage- and species-specific developmental toxicity of all-trans retinoic acid in four native North American ranids and Xenopus laevis.	Degitz SJ, Kosian PA, Makynen EA, Jensen KM, Ankley GT	Toxicological sciences : an official journal of the Society of Toxicology		Stage- and species-specific developmental toxicity of all-trans retinoic acid in four native North American ranids and Xenopus laevis. ABSTRACT: Within the last decade, there have been increasing reports of malformed amphibians across North America. Recently, it has been suggested that hind-limb malformations are a consequence of xenobiotic disruption of developmental pathways regulated by retino…	2021-09-15 16:13:44	10.1093/toxsci/57.2.264	57	2	264-74	jour	0
10927869	1	0	0	BA	Retinol	ectromelia, mesomelia and reduction or absence of digits in fore-and hind limbs	2000	Vitamin A mediated limb deformities in the common Indian toad, Bufo melanostictus (Schneider).	Das P, Mohanty-Hejmadi P	Indian journal of experimental biology		Vitamin A mediated limb deformities in the common Indian toad, Bufo melanostictus (Schneider). ABSTRACT: Several types of limb deformities were induced by vitamin A in B. melanostictus. These ranged from total suppression of all the limbs (ectromelia) to partial development of either the forelimb or the hindlimb or both (mesomelia) to reduction or absence of digits in either the forelimbs or hind…	2021-09-15 16:14:55		38	3	258-64	jour	0
10684250	1	0	0	BA	Retinol	limb outgrowth and patterning defects	2000	Regulation of skeletal progenitor differentiation by the BMP and retinoid signaling pathways.	Weston AD, Rosen V, Chandraratna RA, Underhill TM	The Journal of cell biology		Regulation of skeletal progenitor differentiation by the BMP and retinoid signaling pathways. ABSTRACT: The generation of the paraxial skeleton requires that commitment and differentiation of skeletal progenitors is precisely coordinated during limb outgrowth. Several signaling molecules have been identified that are important in specifying the pattern of these skeletal primordia. Very little is …	2021-09-15 16:16:07	10.1083/jcb.148.4.679	148	4	679-90	jour	1
10662603	1	0	0	BA	Retinol	eye and axial skeletal defects	2000	Teratogenicity, tissue distribution, and metabolism of the retro-retinoids, 14-hydroxy-4,14-retro-retinol and anhydroretinol, in the C57BL/6J mouse.	Mao GE, Collins MD, Derguini F	Toxicology and applied pharmacology		Teratogenicity, tissue distribution, and metabolism of the retro-retinoids, 14-hydroxy-4,14-retro-retinol and anhydroretinol, in the C57BL/6J mouse. ABSTRACT: The retro-retinoids 14-hydroxy-4,14-retro-retinol (14-HRR) and anhydroretinol (AR) are endogenous metabolites of retinol (Vitamin A). 14-HRR and retinol, but not retinoic acid, promote the proliferation of lymphocytes and fibroblasts when c…	2021-09-15 16:17:18	10.1006/taap.1999.8828	163	1	38-49	jour	0
10633866	1	0	0	BA	Retinol	limb bud outgrowth and patterning defects	1999	Retinoic acid is essential for Shh/Hoxd signaling during rat limb outgrowth but not for limb initiation.	Power SC, Lancman J, Smith SM	Developmental dynamics : an official publication of the American Association of Anatomists		Retinoic acid is essential for Shh/Hoxd signaling during rat limb outgrowth but not for limb initiation. ABSTRACT: Retinoids long have been implicated in limb development and their endogenous contributions to this process are finally being elucidated. Here we use an established model of retinoid depletion during specific gestational windows to investigate the role of endogenous retinoic acid (RA)…	2021-09-15 16:17:56	10.1002/(SICI)1097-0177(199912)216:4/5<469::AID-DVDY15>3.0.CO;2-3	216	2021-04-05	469-80	jour	0
10592067	1	0	0	BA	Retinol	optic and otic defects, central nervous system defects and delayed ossification	1999	Retinoic acid acts during peri-implantational development to alter axial and brain formation.	Pauken CM, LaBorde JB, Bolon B	Anatomy and embryology		Retinoic acid acts during peri-implantational development to alter axial and brain formation. ABSTRACT: All-trans retinoid acid (RA) induces a stereotypic spectrum of stage-specific malformations in vertebrate conceptuses. The present work evaluated the anatomic and biochemical effects of exposure to RA in mouse embryos at a peri-implantational stage of development - gestational day (GD) 5. The R…	2021-09-15 16:19:42	10.1007/s004290050311	200	6	645-55	jour	0
10589399	1	0	0	BA	Retinol	craniofacial defects in hamster	1999	Pathogenesis of encephaloschisis in retinoic-acid-treated hamster embryos I: a morphometric study of the craniofacial structures.	Nakanishi N, Sakamoto H, Nishikawa M, Hakuba A	Journal of craniofacial genetics and developmental biology		Pathogenesis of encephaloschisis in retinoic-acid-treated hamster embryos I: a morphometric study of the craniofacial structures. ABSTRACT: The severity of the developmental disorders of the paraxial mesoderm and neuroectoderm must objectively be compared to determine which of the two structures is more deeply involved in the pathogenesis of encephaloschisis. In the present study, hamster fetuses…	2021-09-15 16:20:09		19	3	174-82	jour	0
10529422	1	0	0	BA	Retinol	caudal hindbrain patterning defects	1999	Key roles of retinoic acid receptors alpha and beta in the patterning of the caudal hindbrain, pharyngeal arches and otocyst in the mouse.	Dupé V, Ghyselinck NB, Wendling O, Chambon P, Mark M	Development (Cambridge, England)		Key roles of retinoic acid receptors alpha and beta in the patterning of the caudal hindbrain, pharyngeal arches and otocyst in the mouse. ABSTRACT: Mouse fetuses carrying targeted inactivations of both the RAR(&agr;) and the RARbeta genes display a variety of malformations in structures known to be partially derived from the mesenchymal neural crest originating from post-otic rhombomeres (e.g. t…	2021-09-15 16:21:19		126	22	5051-9	jour	0
[truncated: 282 more rows]

## Sheet: Abstract
Abstract with highlights
PMID:	22178769	4	PubYr	Authors	Journal	Volume	Issue	Pages	DOI	PMC	Review
DocID:	22178769				jour
Title:	Assessment of the health risks related to the presence of drug residues in water for human consumption: application to carbamazepine.		2012	Houeto P, Carton A, Guerbet M, Mauclaire AC, Gatignol C, Lechat P, Masset D	Regulatory toxicology and pharmacology : RTP	62	1	41-8	10.1016/j.yrtph.2011.11.012	0	0
[truncated: 1 more rows]

## Sheet: CuratedLists
Curated chemicals			These are sample records. Feel free to delete rows after row 3.
[truncated: 234 more rows]

## Sheet: Sample_queries
Sample Queries			Note: these are starting points … please expand and customize
[truncated: 83 more rows]

[truncated: 1 more sheets: Pathway_queries]
